# Supplementary material for: The importance of test order in external and standardized test results: The case of PISA 2018
Source: PLoS One. 2024 Sep 9;19(9):e0309980. doi: 10.1371/journal.pone.0309980 (PMC11383243; doi:10.1371/journal.pone.0309980)
Supplement: S1 Data — (CSV) [file pone.0309980.s002.csv]

SCHID	ESCS	W_FSTUWT	W_FSTURWT1	W_FSTURWT2	W_FSTURWT3	W_FSTURWT4	W_FSTURWT5	W_FSTURWT6	W_FSTURWT7	W_FSTURWT8	W_FSTURWT9	W_FSTURWT10	W_FSTURWT11	W_FSTURWT12	W_FSTURWT13	W_FSTURWT14	W_FSTURWT15	W_FSTURWT16	W_FSTURWT17	W_FSTURWT18	W_FSTURWT19	W_FSTURWT20	W_FSTURWT21	W_FSTURWT22	W_FSTURWT23	W_FSTURWT24	W_FSTURWT25	W_FSTURWT26	W_FSTURWT27	W_FSTURWT28	W_FSTURWT29	W_FSTURWT30	W_FSTURWT31	W_FSTURWT32	W_FSTURWT33	W_FSTURWT34	W_FSTURWT35	W_FSTURWT36	W_FSTURWT37	W_FSTURWT38	W_FSTURWT39	W_FSTURWT40	W_FSTURWT41	W_FSTURWT42	W_FSTURWT43	W_FSTURWT44	W_FSTURWT45	W_FSTURWT46	W_FSTURWT47
9025001		0	0	0	0	0	0	0	0	0	0	0	0	0	0	0	0	0	0	0	0	0	0	0	0	0	0	0	0	0	0	0	0	0	0	0	0	0	0	0	0	0	0	0	0	0	0	0	0
9025001	1.5087	10.67304	5.33652	16.00955	16.00955	16.00955	16.00955	5.33652	16.00955	5.33652	16.00955	5.33652	5.33652	5.33652	5.33652	16.00955	16.00955	5.33652	16.00955	16.00955	5.33652	5.33652	5.33652	16.00955	16.00955	16.00955	16.00955	5.33652	16.00955	5.33652	16.00955	5.33652	5.33652	5.33652	5.33652	16.00955	16.00955	5.33652	16.00955	16.00955	5.33652	5.33652	16.00955	5.33652	5.33652	5.33652	5.33652	16.00955	5.33652
9025001		0	0	0	0	0	0	0	0	0	0	0	0	0	0	0	0	0	0	0	0	0	0	0	0	0	0	0	0	0	0	0	0	0	0	0	0	0	0	0	0	0	0	0	0	0	0	0	0
9025001	1.5087	10.67304	5.33652	16.00955	16.00955	16.00955	16.00955	5.33652	16.00955	5.33652	16.00955	5.33652	5.33652	5.33652	5.33652	16.00955	16.00955	5.33652	16.00955	16.00955	5.33652	5.33652	5.33652	16.00955	16.00955	16.00955	16.00955	5.33652	16.00955	5.33652	16.00955	5.33652	5.33652	5.33652	5.33652	16.00955	16.00955	5.33652	16.00955	16.00955	5.33652	5.33652	16.00955	5.33652	5.33652	5.33652	5.33652	16.00955	5.33652
9025001	1.1294	9.14832	4.57416	13.72247	13.72247	13.72247	13.72247	4.57416	13.72247	4.57416	13.72247	4.57416	4.57416	4.57416	4.57416	13.72247	13.72247	4.57416	13.72247	13.72247	4.57416	4.57416	4.57416	13.72247	13.72247	13.72247	13.72247	4.57416	13.72247	4.57416	13.72247	4.57416	4.57416	4.57416	4.57416	13.72247	13.72247	4.57416	13.72247	13.72247	4.57416	4.57416	13.72247	4.57416	4.57416	4.57416	4.57416	13.72247	4.57416
9025001		0	0	0	0	0	0	0	0	0	0	0	0	0	0	0	0	0	0	0	0	0	0	0	0	0	0	0	0	0	0	0	0	0	0	0	0	0	0	0	0	0	0	0	0	0	0	0	0
9025001	.0297	9.14832	4.57416	13.72247	13.72247	13.72247	13.72247	4.57416	13.72247	4.57416	13.72247	4.57416	4.57416	4.57416	4.57416	13.72247	13.72247	4.57416	13.72247	13.72247	4.57416	4.57416	4.57416	13.72247	13.72247	13.72247	13.72247	4.57416	13.72247	4.57416	13.72247	4.57416	4.57416	4.57416	4.57416	13.72247	13.72247	4.57416	13.72247	13.72247	4.57416	4.57416	13.72247	4.57416	4.57416	4.57416	4.57416	13.72247	4.57416
9025001	1.5087	10.67304	5.33652	16.00955	16.00955	16.00955	16.00955	5.33652	16.00955	5.33652	16.00955	5.33652	5.33652	5.33652	5.33652	16.00955	16.00955	5.33652	16.00955	16.00955	5.33652	5.33652	5.33652	16.00955	16.00955	16.00955	16.00955	5.33652	16.00955	5.33652	16.00955	5.33652	5.33652	5.33652	5.33652	16.00955	16.00955	5.33652	16.00955	16.00955	5.33652	5.33652	16.00955	5.33652	5.33652	5.33652	5.33652	16.00955	5.33652
9025001		0	0	0	0	0	0	0	0	0	0	0	0	0	0	0	0	0	0	0	0	0	0	0	0	0	0	0	0	0	0	0	0	0	0	0	0	0	0	0	0	0	0	0	0	0	0	0	0
9025001		9.14832	4.57416	13.72247	13.72247	13.72247	13.72247	4.57416	13.72247	4.57416	13.72247	4.57416	4.57416	4.57416	4.57416	13.72247	13.72247	4.57416	13.72247	13.72247	4.57416	4.57416	4.57416	13.72247	13.72247	13.72247	13.72247	4.57416	13.72247	4.57416	13.72247	4.57416	4.57416	4.57416	4.57416	13.72247	13.72247	4.57416	13.72247	13.72247	4.57416	4.57416	13.72247	4.57416	4.57416	4.57416	4.57416	13.72247	4.57416
9025001		9.14832	4.57416	13.72247	13.72247	13.72247	13.72247	4.57416	13.72247	4.57416	13.72247	4.57416	4.57416	4.57416	4.57416	13.72247	13.72247	4.57416	13.72247	13.72247	4.57416	4.57416	4.57416	13.72247	13.72247	13.72247	13.72247	4.57416	13.72247	4.57416	13.72247	4.57416	4.57416	4.57416	4.57416	13.72247	13.72247	4.57416	13.72247	13.72247	4.57416	4.57416	13.72247	4.57416	4.57416	4.57416	4.57416	13.72247	4.57416
9025001	.7261	10.67304	5.33652	16.00955	16.00955	16.00955	16.00955	5.33652	16.00955	5.33652	16.00955	5.33652	5.33652	5.33652	5.33652	16.00955	16.00955	5.33652	16.00955	16.00955	5.33652	5.33652	5.33652	16.00955	16.00955	16.00955	16.00955	5.33652	16.00955	5.33652	16.00955	5.33652	5.33652	5.33652	5.33652	16.00955	16.00955	5.33652	16.00955	16.00955	5.33652	5.33652	16.00955	5.33652	5.33652	5.33652	5.33652	16.00955	5.33652
9025001		9.14832	4.57416	13.72247	13.72247	13.72247	13.72247	4.57416	13.72247	4.57416	13.72247	4.57416	4.57416	4.57416	4.57416	13.72247	13.72247	4.57416	13.72247	13.72247	4.57416	4.57416	4.57416	13.72247	13.72247	13.72247	13.72247	4.57416	13.72247	4.57416	13.72247	4.57416	4.57416	4.57416	4.57416	13.72247	13.72247	4.57416	13.72247	13.72247	4.57416	4.57416	13.72247	4.57416	4.57416	4.57416	4.57416	13.72247	4.57416
9025001	-.5465	9.14832	4.57416	13.72247	13.72247	13.72247	13.72247	4.57416	13.72247	4.57416	13.72247	4.57416	4.57416	4.57416	4.57416	13.72247	13.72247	4.57416	13.72247	13.72247	4.57416	4.57416	4.57416	13.72247	13.72247	13.72247	13.72247	4.57416	13.72247	4.57416	13.72247	4.57416	4.57416	4.57416	4.57416	13.72247	13.72247	4.57416	13.72247	13.72247	4.57416	4.57416	13.72247	4.57416	4.57416	4.57416	4.57416	13.72247	4.57416
9025001		0	0	0	0	0	0	0	0	0	0	0	0	0	0	0	0	0	0	0	0	0	0	0	0	0	0	0	0	0	0	0	0	0	0	0	0	0	0	0	0	0	0	0	0	0	0	0	0
9025001	.7261	10.67304	5.33652	16.00955	16.00955	16.00955	16.00955	5.33652	16.00955	5.33652	16.00955	5.33652	5.33652	5.33652	5.33652	16.00955	16.00955	5.33652	16.00955	16.00955	5.33652	5.33652	5.33652	16.00955	16.00955	16.00955	16.00955	5.33652	16.00955	5.33652	16.00955	5.33652	5.33652	5.33652	5.33652	16.00955	16.00955	5.33652	16.00955	16.00955	5.33652	5.33652	16.00955	5.33652	5.33652	5.33652	5.33652	16.00955	5.33652
9025001		0	0	0	0	0	0	0	0	0	0	0	0	0	0	0	0	0	0	0	0	0	0	0	0	0	0	0	0	0	0	0	0	0	0	0	0	0	0	0	0	0	0	0	0	0	0	0	0
9025001	.0297	9.14832	4.57416	13.72247	13.72247	13.72247	13.72247	4.57416	13.72247	4.57416	13.72247	4.57416	4.57416	4.57416	4.57416	13.72247	13.72247	4.57416	13.72247	13.72247	4.57416	4.57416	4.57416	13.72247	13.72247	13.72247	13.72247	4.57416	13.72247	4.57416	13.72247	4.57416	4.57416	4.57416	4.57416	13.72247	13.72247	4.57416	13.72247	13.72247	4.57416	4.57416	13.72247	4.57416	4.57416	4.57416	4.57416	13.72247	4.57416
9025001		0	0	0	0	0	0	0	0	0	0	0	0	0	0	0	0	0	0	0	0	0	0	0	0	0	0	0	0	0	0	0	0	0	0	0	0	0	0	0	0	0	0	0	0	0	0	0	0
9025001	.7261	10.67304	5.33652	16.00955	16.00955	16.00955	16.00955	5.33652	16.00955	5.33652	16.00955	5.33652	5.33652	5.33652	5.33652	16.00955	16.00955	5.33652	16.00955	16.00955	5.33652	5.33652	5.33652	16.00955	16.00955	16.00955	16.00955	5.33652	16.00955	5.33652	16.00955	5.33652	5.33652	5.33652	5.33652	16.00955	16.00955	5.33652	16.00955	16.00955	5.33652	5.33652	16.00955	5.33652	5.33652	5.33652	5.33652	16.00955	5.33652
9025001		0	0	0	0	0	0	0	0	0	0	0	0	0	0	0	0	0	0	0	0	0	0	0	0	0	0	0	0	0	0	0	0	0	0	0	0	0	0	0	0	0	0	0	0	0	0	0	0
9025001		0	0	0	0	0	0	0	0	0	0	0	0	0	0	0	0	0	0	0	0	0	0	0	0	0	0	0	0	0	0	0	0	0	0	0	0	0	0	0	0	0	0	0	0	0	0	0	0
9025001		0	0	0	0	0	0	0	0	0	0	0	0	0	0	0	0	0	0	0	0	0	0	0	0	0	0	0	0	0	0	0	0	0	0	0	0	0	0	0	0	0	0	0	0	0	0	0	0
9025001	-.5465	9.14832	4.57416	13.72247	13.72247	13.72247	13.72247	4.57416	13.72247	4.57416	13.72247	4.57416	4.57416	4.57416	4.57416	13.72247	13.72247	4.57416	13.72247	13.72247	4.57416	4.57416	4.57416	13.72247	13.72247	13.72247	13.72247	4.57416	13.72247	4.57416	13.72247	4.57416	4.57416	4.57416	4.57416	13.72247	13.72247	4.57416	13.72247	13.72247	4.57416	4.57416	13.72247	4.57416	4.57416	4.57416	4.57416	13.72247	4.57416
9025001	-.5465	9.14832	4.57416	13.72247	13.72247	13.72247	13.72247	4.57416	13.72247	4.57416	13.72247	4.57416	4.57416	4.57416	4.57416	13.72247	13.72247	4.57416	13.72247	13.72247	4.57416	4.57416	4.57416	13.72247	13.72247	13.72247	13.72247	4.57416	13.72247	4.57416	13.72247	4.57416	4.57416	4.57416	4.57416	13.72247	13.72247	4.57416	13.72247	13.72247	4.57416	4.57416	13.72247	4.57416	4.57416	4.57416	4.57416	13.72247	4.57416
9025001	.0297	9.14832	4.57416	13.72247	13.72247	13.72247	13.72247	4.57416	13.72247	4.57416	13.72247	4.57416	4.57416	4.57416	4.57416	13.72247	13.72247	4.57416	13.72247	13.72247	4.57416	4.57416	4.57416	13.72247	13.72247	13.72247	13.72247	4.57416	13.72247	4.57416	13.72247	4.57416	4.57416	4.57416	4.57416	13.72247	13.72247	4.57416	13.72247	13.72247	4.57416	4.57416	13.72247	4.57416	4.57416	4.57416	4.57416	13.72247	4.57416
9025001		0	0	0	0	0	0	0	0	0	0	0	0	0	0	0	0	0	0	0	0	0	0	0	0	0	0	0	0	0	0	0	0	0	0	0	0	0	0	0	0	0	0	0	0	0	0	0	0
9025001		0	0	0	0	0	0	0	0	0	0	0	0	0	0	0	0	0	0	0	0	0	0	0	0	0	0	0	0	0	0	0	0	0	0	0	0	0	0	0	0	0	0	0	0	0	0	0	0
9025001	1.1294	9.14832	4.57416	13.72247	13.72247	13.72247	13.72247	4.57416	13.72247	4.57416	13.72247	4.57416	4.57416	4.57416	4.57416	13.72247	13.72247	4.57416	13.72247	13.72247	4.57416	4.57416	4.57416	13.72247	13.72247	13.72247	13.72247	4.57416	13.72247	4.57416	13.72247	4.57416	4.57416	4.57416	4.57416	13.72247	13.72247	4.57416	13.72247	13.72247	4.57416	4.57416	13.72247	4.57416	4.57416	4.57416	4.57416	13.72247	4.57416
9025001		0	0	0	0	0	0	0	0	0	0	0	0	0	0	0	0	0	0	0	0	0	0	0	0	0	0	0	0	0	0	0	0	0	0	0	0	0	0	0	0	0	0	0	0	0	0	0	0
9025001		0	0	0	0	0	0	0	0	0	0	0	0	0	0	0	0	0	0	0	0	0	0	0	0	0	0	0	0	0	0	0	0	0	0	0	0	0	0	0	0	0	0	0	0	0	0	0	0
9025001		0	0	0	0	0	0	0	0	0	0	0	0	0	0	0	0	0	0	0	0	0	0	0	0	0	0	0	0	0	0	0	0	0	0	0	0	0	0	0	0	0	0	0	0	0	0	0	0
9025001	1.1294	9.14832	4.57416	13.72247	13.72247	13.72247	13.72247	4.57416	13.72247	4.57416	13.72247	4.57416	4.57416	4.57416	4.57416	13.72247	13.72247	4.57416	13.72247	13.72247	4.57416	4.57416	4.57416	13.72247	13.72247	13.72247	13.72247	4.57416	13.72247	4.57416	13.72247	4.57416	4.57416	4.57416	4.57416	13.72247	13.72247	4.57416	13.72247	13.72247	4.57416	4.57416	13.72247	4.57416	4.57416	4.57416	4.57416	13.72247	4.57416
9025002	-1.2515	9.98227	14.9734	4.99113	4.99113	4.99113	4.99113	14.9734	4.99113	14.9734	4.99113	14.9734	14.9734	14.9734	14.9734	4.99113	4.99113	14.9734	4.99113	4.99113	14.9734	14.9734	14.9734	4.99113	4.99113	4.99113	4.99113	14.9734	4.99113	14.9734	4.99113	14.9734	14.9734	14.9734	14.9734	4.99113	4.99113	14.9734	4.99113	4.99113	14.9734	14.9734	4.99113	14.9734	14.9734	14.9734	14.9734	4.99113	14.9734
9025002	1.2465	9.98227	14.9734	4.99113	4.99113	4.99113	4.99113	14.9734	4.99113	14.9734	4.99113	14.9734	14.9734	14.9734	14.9734	4.99113	4.99113	14.9734	4.99113	4.99113	14.9734	14.9734	14.9734	4.99113	4.99113	4.99113	4.99113	14.9734	4.99113	14.9734	4.99113	14.9734	14.9734	14.9734	14.9734	4.99113	4.99113	14.9734	4.99113	4.99113	14.9734	14.9734	4.99113	14.9734	14.9734	14.9734	14.9734	4.99113	14.9734
9025002	.7932	9.582979999999999	14.37447	4.79149	4.79149	4.79149	4.79149	14.37447	4.79149	14.37447	4.79149	14.37447	14.37447	14.37447	14.37447	4.79149	4.79149	14.37447	4.79149	4.79149	14.37447	14.37447	14.37447	4.79149	4.79149	4.79149	4.79149	14.37447	4.79149	14.37447	4.79149	14.37447	14.37447	14.37447	14.37447	4.79149	4.79149	14.37447	4.79149	4.79149	14.37447	14.37447	4.79149	14.37447	14.37447	14.37447	14.37447	4.79149	14.37447
9025002	1.0685	9.98227	14.9734	4.99113	4.99113	4.99113	4.99113	14.9734	4.99113	14.9734	4.99113	14.9734	14.9734	14.9734	14.9734	4.99113	4.99113	14.9734	4.99113	4.99113	14.9734	14.9734	14.9734	4.99113	4.99113	4.99113	4.99113	14.9734	4.99113	14.9734	4.99113	14.9734	14.9734	14.9734	14.9734	4.99113	4.99113	14.9734	4.99113	4.99113	14.9734	14.9734	4.99113	14.9734	14.9734	14.9734	14.9734	4.99113	14.9734
9025002		0	0	0	0	0	0	0	0	0	0	0	0	0	0	0	0	0	0	0	0	0	0	0	0	0	0	0	0	0	0	0	0	0	0	0	0	0	0	0	0	0	0	0	0	0	0	0	0
9025002	.7932	9.582979999999999	14.37447	4.79149	4.79149	4.79149	4.79149	14.37447	4.79149	14.37447	4.79149	14.37447	14.37447	14.37447	14.37447	4.79149	4.79149	14.37447	4.79149	4.79149	14.37447	14.37447	14.37447	4.79149	4.79149	4.79149	4.79149	14.37447	4.79149	14.37447	4.79149	14.37447	14.37447	14.37447	14.37447	4.79149	4.79149	14.37447	4.79149	4.79149	14.37447	14.37447	4.79149	14.37447	14.37447	14.37447	14.37447	4.79149	14.37447
9025002	1.2549	9.98227	14.9734	4.99113	4.99113	4.99113	4.99113	14.9734	4.99113	14.9734	4.99113	14.9734	14.9734	14.9734	14.9734	4.99113	4.99113	14.9734	4.99113	4.99113	14.9734	14.9734	14.9734	4.99113	4.99113	4.99113	4.99113	14.9734	4.99113	14.9734	4.99113	14.9734	14.9734	14.9734	14.9734	4.99113	4.99113	14.9734	4.99113	4.99113	14.9734	14.9734	4.99113	14.9734	14.9734	14.9734	14.9734	4.99113	14.9734
9025002		0	0	0	0	0	0	0	0	0	0	0	0	0	0	0	0	0	0	0	0	0	0	0	0	0	0	0	0	0	0	0	0	0	0	0	0	0	0	0	0	0	0	0	0	0	0	0	0
9025002	.1273	9.582979999999999	14.37447	4.79149	4.79149	4.79149	4.79149	14.37447	4.79149	14.37447	4.79149	14.37447	14.37447	14.37447	14.37447	4.79149	4.79149	14.37447	4.79149	4.79149	14.37447	14.37447	14.37447	4.79149	4.79149	4.79149	4.79149	14.37447	4.79149	14.37447	4.79149	14.37447	14.37447	14.37447	14.37447	4.79149	4.79149	14.37447	4.79149	4.79149	14.37447	14.37447	4.79149	14.37447	14.37447	14.37447	14.37447	4.79149	14.37447
9025002	1.2465	9.98227	14.9734	4.99113	4.99113	4.99113	4.99113	14.9734	4.99113	14.9734	4.99113	14.9734	14.9734	14.9734	14.9734	4.99113	4.99113	14.9734	4.99113	4.99113	14.9734	14.9734	14.9734	4.99113	4.99113	4.99113	4.99113	14.9734	4.99113	14.9734	4.99113	14.9734	14.9734	14.9734	14.9734	4.99113	4.99113	14.9734	4.99113	4.99113	14.9734	14.9734	4.99113	14.9734	14.9734	14.9734	14.9734	4.99113	14.9734
9025002	.0711	9.98227	14.9734	4.99113	4.99113	4.99113	4.99113	14.9734	4.99113	14.9734	4.99113	14.9734	14.9734	14.9734	14.9734	4.99113	4.99113	14.9734	4.99113	4.99113	14.9734	14.9734	14.9734	4.99113	4.99113	4.99113	4.99113	14.9734	4.99113	14.9734	4.99113	14.9734	14.9734	14.9734	14.9734	4.99113	4.99113	14.9734	4.99113	4.99113	14.9734	14.9734	4.99113	14.9734	14.9734	14.9734	14.9734	4.99113	14.9734
9025002	.8516	9.582979999999999	14.37447	4.79149	4.79149	4.79149	4.79149	14.37447	4.79149	14.37447	4.79149	14.37447	14.37447	14.37447	14.37447	4.79149	4.79149	14.37447	4.79149	4.79149	14.37447	14.37447	14.37447	4.79149	4.79149	4.79149	4.79149	14.37447	4.79149	14.37447	4.79149	14.37447	14.37447	14.37447	14.37447	4.79149	4.79149	14.37447	4.79149	4.79149	14.37447	14.37447	4.79149	14.37447	14.37447	14.37447	14.37447	4.79149	14.37447
9025002	1.0685	9.98227	14.9734	4.99113	4.99113	4.99113	4.99113	14.9734	4.99113	14.9734	4.99113	14.9734	14.9734	14.9734	14.9734	4.99113	4.99113	14.9734	4.99113	4.99113	14.9734	14.9734	14.9734	4.99113	4.99113	4.99113	4.99113	14.9734	4.99113	14.9734	4.99113	14.9734	14.9734	14.9734	14.9734	4.99113	4.99113	14.9734	4.99113	4.99113	14.9734	14.9734	4.99113	14.9734	14.9734	14.9734	14.9734	4.99113	14.9734
9025002	.4895	13.38645	18.93035	7.07756	6.97171	6.97171	6.97171	19.26786	7.07756	19.26786	7.07756	19.26786	18.93035	18.93035	18.93035	7.07756	6.97171	19.26786	7.07756	6.97171	19.26786	18.93035	18.93035	7.07756	6.97171	6.97171	6.97171	19.26786	7.07756	19.26786	7.07756	19.26786	18.93035	18.93035	18.93035	7.07756	6.97171	19.26786	7.07756	6.97171	19.26786	18.93035	6.97171	19.26786	18.93035	18.93035	18.93035	7.07756	19.26786
9025002	-.7099	9.582979999999999	14.37447	4.79149	4.79149	4.79149	4.79149	14.37447	4.79149	14.37447	4.79149	14.37447	14.37447	14.37447	14.37447	4.79149	4.79149	14.37447	4.79149	4.79149	14.37447	14.37447	14.37447	4.79149	4.79149	4.79149	4.79149	14.37447	4.79149	14.37447	4.79149	14.37447	14.37447	14.37447	14.37447	4.79149	4.79149	14.37447	4.79149	4.79149	14.37447	14.37447	4.79149	14.37447	14.37447	14.37447	14.37447	4.79149	14.37447
9025002	1.1132	9.582979999999999	14.37447	4.79149	4.79149	4.79149	4.79149	14.37447	4.79149	14.37447	4.79149	14.37447	14.37447	14.37447	14.37447	4.79149	4.79149	14.37447	4.79149	4.79149	14.37447	14.37447	14.37447	4.79149	4.79149	4.79149	4.79149	14.37447	4.79149	14.37447	4.79149	14.37447	14.37447	14.37447	14.37447	4.79149	4.79149	14.37447	4.79149	4.79149	14.37447	14.37447	4.79149	14.37447	14.37447	14.37447	14.37447	4.79149	14.37447
9025002	.9048000000000001	9.582979999999999	14.37447	4.79149	4.79149	4.79149	4.79149	14.37447	4.79149	14.37447	4.79149	14.37447	14.37447	14.37447	14.37447	4.79149	4.79149	14.37447	4.79149	4.79149	14.37447	14.37447	14.37447	4.79149	4.79149	4.79149	4.79149	14.37447	4.79149	14.37447	4.79149	14.37447	14.37447	14.37447	14.37447	4.79149	4.79149	14.37447	4.79149	4.79149	14.37447	14.37447	4.79149	14.37447	14.37447	14.37447	14.37447	4.79149	14.37447
9025002	.9048000000000001	9.582979999999999	14.37447	4.79149	4.79149	4.79149	4.79149	14.37447	4.79149	14.37447	4.79149	14.37447	14.37447	14.37447	14.37447	4.79149	4.79149	14.37447	4.79149	4.79149	14.37447	14.37447	14.37447	4.79149	4.79149	4.79149	4.79149	14.37447	4.79149	14.37447	4.79149	14.37447	14.37447	14.37447	14.37447	4.79149	4.79149	14.37447	4.79149	4.79149	14.37447	14.37447	4.79149	14.37447	14.37447	14.37447	14.37447	4.79149	14.37447
9025002	-1.2515	9.98227	14.9734	4.99113	4.99113	4.99113	4.99113	14.9734	4.99113	14.9734	4.99113	14.9734	14.9734	14.9734	14.9734	4.99113	4.99113	14.9734	4.99113	4.99113	14.9734	14.9734	14.9734	4.99113	4.99113	4.99113	4.99113	14.9734	4.99113	14.9734	4.99113	14.9734	14.9734	14.9734	14.9734	4.99113	4.99113	14.9734	4.99113	4.99113	14.9734	14.9734	4.99113	14.9734	14.9734	14.9734	14.9734	4.99113	14.9734
9025002		9.582979999999999	14.37447	4.79149	4.79149	4.79149	4.79149	14.37447	4.79149	14.37447	4.79149	14.37447	14.37447	14.37447	14.37447	4.79149	4.79149	14.37447	4.79149	4.79149	14.37447	14.37447	14.37447	4.79149	4.79149	4.79149	4.79149	14.37447	4.79149	14.37447	4.79149	14.37447	14.37447	14.37447	14.37447	4.79149	4.79149	14.37447	4.79149	4.79149	14.37447	14.37447	4.79149	14.37447	14.37447	14.37447	14.37447	4.79149	14.37447
9025002	.1273	9.582979999999999	14.37447	4.79149	4.79149	4.79149	4.79149	14.37447	4.79149	14.37447	4.79149	14.37447	14.37447	14.37447	14.37447	4.79149	4.79149	14.37447	4.79149	4.79149	14.37447	14.37447	14.37447	4.79149	4.79149	4.79149	4.79149	14.37447	4.79149	14.37447	4.79149	14.37447	14.37447	14.37447	14.37447	4.79149	4.79149	14.37447	4.79149	4.79149	14.37447	14.37447	4.79149	14.37447	14.37447	14.37447	14.37447	4.79149	14.37447
9025002	.9613	9.98227	14.9734	4.99113	4.99113	4.99113	4.99113	14.9734	4.99113	14.9734	4.99113	14.9734	14.9734	14.9734	14.9734	4.99113	4.99113	14.9734	4.99113	4.99113	14.9734	14.9734	14.9734	4.99113	4.99113	4.99113	4.99113	14.9734	4.99113	14.9734	4.99113	14.9734	14.9734	14.9734	14.9734	4.99113	4.99113	14.9734	4.99113	4.99113	14.9734	14.9734	4.99113	14.9734	14.9734	14.9734	14.9734	4.99113	14.9734
9025002	-1.2515	9.98227	14.9734	4.99113	4.99113	4.99113	4.99113	14.9734	4.99113	14.9734	4.99113	14.9734	14.9734	14.9734	14.9734	4.99113	4.99113	14.9734	4.99113	4.99113	14.9734	14.9734	14.9734	4.99113	4.99113	4.99113	4.99113	14.9734	4.99113	14.9734	4.99113	14.9734	14.9734	14.9734	14.9734	4.99113	4.99113	14.9734	4.99113	4.99113	14.9734	14.9734	4.99113	14.9734	14.9734	14.9734	14.9734	4.99113	14.9734
9025002		9.98227	14.9734	4.99113	4.99113	4.99113	4.99113	14.9734	4.99113	14.9734	4.99113	14.9734	14.9734	14.9734	14.9734	4.99113	4.99113	14.9734	4.99113	4.99113	14.9734	14.9734	14.9734	4.99113	4.99113	4.99113	4.99113	14.9734	4.99113	14.9734	4.99113	14.9734	14.9734	14.9734	14.9734	4.99113	4.99113	14.9734	4.99113	4.99113	14.9734	14.9734	4.99113	14.9734	14.9734	14.9734	14.9734	4.99113	14.9734
9025002	.0876	9.98227	14.9734	4.99113	4.99113	4.99113	4.99113	14.9734	4.99113	14.9734	4.99113	14.9734	14.9734	14.9734	14.9734	4.99113	4.99113	14.9734	4.99113	4.99113	14.9734	14.9734	14.9734	4.99113	4.99113	4.99113	4.99113	14.9734	4.99113	14.9734	4.99113	14.9734	14.9734	14.9734	14.9734	4.99113	4.99113	14.9734	4.99113	4.99113	14.9734	14.9734	4.99113	14.9734	14.9734	14.9734	14.9734	4.99113	14.9734
9025002		9.582979999999999	14.37447	4.79149	4.79149	4.79149	4.79149	14.37447	4.79149	14.37447	4.79149	14.37447	14.37447	14.37447	14.37447	4.79149	4.79149	14.37447	4.79149	4.79149	14.37447	14.37447	14.37447	4.79149	4.79149	4.79149	4.79149	14.37447	4.79149	14.37447	4.79149	14.37447	14.37447	14.37447	14.37447	4.79149	4.79149	14.37447	4.79149	4.79149	14.37447	14.37447	4.79149	14.37447	14.37447	14.37447	14.37447	4.79149	14.37447
9025002	.4895	13.38645	18.93035	7.07756	6.97171	6.97171	6.97171	19.26786	7.07756	19.26786	7.07756	19.26786	18.93035	18.93035	18.93035	7.07756	6.97171	19.26786	7.07756	6.97171	19.26786	18.93035	18.93035	7.07756	6.97171	6.97171	6.97171	19.26786	7.07756	19.26786	7.07756	19.26786	18.93035	18.93035	18.93035	7.07756	6.97171	19.26786	7.07756	6.97171	19.26786	18.93035	6.97171	19.26786	18.93035	18.93035	18.93035	7.07756	19.26786
9025002		9.98227	14.9734	4.99113	4.99113	4.99113	4.99113	14.9734	4.99113	14.9734	4.99113	14.9734	14.9734	14.9734	14.9734	4.99113	4.99113	14.9734	4.99113	4.99113	14.9734	14.9734	14.9734	4.99113	4.99113	4.99113	4.99113	14.9734	4.99113	14.9734	4.99113	14.9734	14.9734	14.9734	14.9734	4.99113	4.99113	14.9734	4.99113	4.99113	14.9734	14.9734	4.99113	14.9734	14.9734	14.9734	14.9734	4.99113	14.9734
9025002	.9048000000000001	9.582979999999999	14.37447	4.79149	4.79149	4.79149	4.79149	14.37447	4.79149	14.37447	4.79149	14.37447	14.37447	14.37447	14.37447	4.79149	4.79149	14.37447	4.79149	4.79149	14.37447	14.37447	14.37447	4.79149	4.79149	4.79149	4.79149	14.37447	4.79149	14.37447	4.79149	14.37447	14.37447	14.37447	14.37447	4.79149	4.79149	14.37447	4.79149	4.79149	14.37447	14.37447	4.79149	14.37447	14.37447	14.37447	14.37447	4.79149	14.37447
9025002	1.2549	9.98227	14.9734	4.99113	4.99113	4.99113	4.99113	14.9734	4.99113	14.9734	4.99113	14.9734	14.9734	14.9734	14.9734	4.99113	4.99113	14.9734	4.99113	4.99113	14.9734	14.9734	14.9734	4.99113	4.99113	4.99113	4.99113	14.9734	4.99113	14.9734	4.99113	14.9734	14.9734	14.9734	14.9734	4.99113	4.99113	14.9734	4.99113	4.99113	14.9734	14.9734	4.99113	14.9734	14.9734	14.9734	14.9734	4.99113	14.9734
9025002	.9385	9.98227	14.9734	4.99113	4.99113	4.99113	4.99113	14.9734	4.99113	14.9734	4.99113	14.9734	14.9734	14.9734	14.9734	4.99113	4.99113	14.9734	4.99113	4.99113	14.9734	14.9734	14.9734	4.99113	4.99113	4.99113	4.99113	14.9734	4.99113	14.9734	4.99113	14.9734	14.9734	14.9734	14.9734	4.99113	4.99113	14.9734	4.99113	4.99113	14.9734	14.9734	4.99113	14.9734	14.9734	14.9734	14.9734	4.99113	14.9734
9025002	1.2465	9.98227	14.9734	4.99113	4.99113	4.99113	4.99113	14.9734	4.99113	14.9734	4.99113	14.9734	14.9734	14.9734	14.9734	4.99113	4.99113	14.9734	4.99113	4.99113	14.9734	14.9734	14.9734	4.99113	4.99113	4.99113	4.99113	14.9734	4.99113	14.9734	4.99113	14.9734	14.9734	14.9734	14.9734	4.99113	4.99113	14.9734	4.99113	4.99113	14.9734	14.9734	4.99113	14.9734	14.9734	14.9734	14.9734	4.99113	14.9734
9025002	-.4982	13.38645	18.93035	7.07756	6.97171	6.97171	6.97171	19.26786	7.07756	19.26786	7.07756	19.26786	18.93035	18.93035	18.93035	7.07756	6.97171	19.26786	7.07756	6.97171	19.26786	18.93035	18.93035	7.07756	6.97171	6.97171	6.97171	19.26786	7.07756	19.26786	7.07756	19.26786	18.93035	18.93035	18.93035	7.07756	6.97171	19.26786	7.07756	6.97171	19.26786	18.93035	6.97171	19.26786	18.93035	18.93035	18.93035	7.07756	19.26786
9025002	.0876	9.98227	14.9734	4.99113	4.99113	4.99113	4.99113	14.9734	4.99113	14.9734	4.99113	14.9734	14.9734	14.9734	14.9734	4.99113	4.99113	14.9734	4.99113	4.99113	14.9734	14.9734	14.9734	4.99113	4.99113	4.99113	4.99113	14.9734	4.99113	14.9734	4.99113	14.9734	14.9734	14.9734	14.9734	4.99113	4.99113	14.9734	4.99113	4.99113	14.9734	14.9734	4.99113	14.9734	14.9734	14.9734	14.9734	4.99113	14.9734
9025002	.0711	9.98227	14.9734	4.99113	4.99113	4.99113	4.99113	14.9734	4.99113	14.9734	4.99113	14.9734	14.9734	14.9734	14.9734	4.99113	4.99113	14.9734	4.99113	4.99113	14.9734	14.9734	14.9734	4.99113	4.99113	4.99113	4.99113	14.9734	4.99113	14.9734	4.99113	14.9734	14.9734	14.9734	14.9734	4.99113	4.99113	14.9734	4.99113	4.99113	14.9734	14.9734	4.99113	14.9734	14.9734	14.9734	14.9734	4.99113	14.9734
9025002	.9385	9.98227	14.9734	4.99113	4.99113	4.99113	4.99113	14.9734	4.99113	14.9734	4.99113	14.9734	14.9734	14.9734	14.9734	4.99113	4.99113	14.9734	4.99113	4.99113	14.9734	14.9734	14.9734	4.99113	4.99113	4.99113	4.99113	14.9734	4.99113	14.9734	4.99113	14.9734	14.9734	14.9734	14.9734	4.99113	4.99113	14.9734	4.99113	4.99113	14.9734	14.9734	4.99113	14.9734	14.9734	14.9734	14.9734	4.99113	14.9734
9025002	1.1132	9.582979999999999	14.37447	4.79149	4.79149	4.79149	4.79149	14.37447	4.79149	14.37447	4.79149	14.37447	14.37447	14.37447	14.37447	4.79149	4.79149	14.37447	4.79149	4.79149	14.37447	14.37447	14.37447	4.79149	4.79149	4.79149	4.79149	14.37447	4.79149	14.37447	4.79149	14.37447	14.37447	14.37447	14.37447	4.79149	4.79149	14.37447	4.79149	4.79149	14.37447	14.37447	4.79149	14.37447	14.37447	14.37447	14.37447	4.79149	14.37447
9025002		0	0	0	0	0	0	0	0	0	0	0	0	0	0	0	0	0	0	0	0	0	0	0	0	0	0	0	0	0	0	0	0	0	0	0	0	0	0	0	0	0	0	0	0	0	0	0	0
9025002		9.582979999999999	14.37447	4.79149	4.79149	4.79149	4.79149	14.37447	4.79149	14.37447	4.79149	14.37447	14.37447	14.37447	14.37447	4.79149	4.79149	14.37447	4.79149	4.79149	14.37447	14.37447	14.37447	4.79149	4.79149	4.79149	4.79149	14.37447	4.79149	14.37447	4.79149	14.37447	14.37447	14.37447	14.37447	4.79149	4.79149	14.37447	4.79149	4.79149	14.37447	14.37447	4.79149	14.37447	14.37447	14.37447	14.37447	4.79149	14.37447
9025002	.4895	13.38645	18.93035	7.07756	6.97171	6.97171	6.97171	19.26786	7.07756	19.26786	7.07756	19.26786	18.93035	18.93035	18.93035	7.07756	6.97171	19.26786	7.07756	6.97171	19.26786	18.93035	18.93035	7.07756	6.97171	6.97171	6.97171	19.26786	7.07756	19.26786	7.07756	19.26786	18.93035	18.93035	18.93035	7.07756	6.97171	19.26786	7.07756	6.97171	19.26786	18.93035	6.97171	19.26786	18.93035	18.93035	18.93035	7.07756	19.26786
9025002	.7932	9.582979999999999	14.37447	4.79149	4.79149	4.79149	4.79149	14.37447	4.79149	14.37447	4.79149	14.37447	14.37447	14.37447	14.37447	4.79149	4.79149	14.37447	4.79149	4.79149	14.37447	14.37447	14.37447	4.79149	4.79149	4.79149	4.79149	14.37447	4.79149	14.37447	4.79149	14.37447	14.37447	14.37447	14.37447	4.79149	4.79149	14.37447	4.79149	4.79149	14.37447	14.37447	4.79149	14.37447	14.37447	14.37447	14.37447	4.79149	14.37447
9025002	.9385	9.98227	14.9734	4.99113	4.99113	4.99113	4.99113	14.9734	4.99113	14.9734	4.99113	14.9734	14.9734	14.9734	14.9734	4.99113	4.99113	14.9734	4.99113	4.99113	14.9734	14.9734	14.9734	4.99113	4.99113	4.99113	4.99113	14.9734	4.99113	14.9734	4.99113	14.9734	14.9734	14.9734	14.9734	4.99113	4.99113	14.9734	4.99113	4.99113	14.9734	14.9734	4.99113	14.9734	14.9734	14.9734	14.9734	4.99113	14.9734
9025002	.9613	9.98227	14.9734	4.99113	4.99113	4.99113	4.99113	14.9734	4.99113	14.9734	4.99113	14.9734	14.9734	14.9734	14.9734	4.99113	4.99113	14.9734	4.99113	4.99113	14.9734	14.9734	14.9734	4.99113	4.99113	4.99113	4.99113	14.9734	4.99113	14.9734	4.99113	14.9734	14.9734	14.9734	14.9734	4.99113	4.99113	14.9734	4.99113	4.99113	14.9734	14.9734	4.99113	14.9734	14.9734	14.9734	14.9734	4.99113	14.9734
9025002	.8516	9.582979999999999	14.37447	4.79149	4.79149	4.79149	4.79149	14.37447	4.79149	14.37447	4.79149	14.37447	14.37447	14.37447	14.37447	4.79149	4.79149	14.37447	4.79149	4.79149	14.37447	14.37447	14.37447	4.79149	4.79149	4.79149	4.79149	14.37447	4.79149	14.37447	4.79149	14.37447	14.37447	14.37447	14.37447	4.79149	4.79149	14.37447	4.79149	4.79149	14.37447	14.37447	4.79149	14.37447	14.37447	14.37447	14.37447	4.79149	14.37447
9025002	1.1132	9.582979999999999	14.37447	4.79149	4.79149	4.79149	4.79149	14.37447	4.79149	14.37447	4.79149	14.37447	14.37447	14.37447	14.37447	4.79149	4.79149	14.37447	4.79149	4.79149	14.37447	14.37447	14.37447	4.79149	4.79149	4.79149	4.79149	14.37447	4.79149	14.37447	4.79149	14.37447	14.37447	14.37447	14.37447	4.79149	4.79149	14.37447	4.79149	4.79149	14.37447	14.37447	4.79149	14.37447	14.37447	14.37447	14.37447	4.79149	14.37447
9025002	1.0685	9.98227	14.9734	4.99113	4.99113	4.99113	4.99113	14.9734	4.99113	14.9734	4.99113	14.9734	14.9734	14.9734	14.9734	4.99113	4.99113	14.9734	4.99113	4.99113	14.9734	14.9734	14.9734	4.99113	4.99113	4.99113	4.99113	14.9734	4.99113	14.9734	4.99113	14.9734	14.9734	14.9734	14.9734	4.99113	4.99113	14.9734	4.99113	4.99113	14.9734	14.9734	4.99113	14.9734	14.9734	14.9734	14.9734	4.99113	14.9734
9025002		0	0	0	0	0	0	0	0	0	0	0	0	0	0	0	0	0	0	0	0	0	0	0	0	0	0	0	0	0	0	0	0	0	0	0	0	0	0	0	0	0	0	0	0	0	0	0	0
9025002		9.98227	14.9734	4.99113	4.99113	4.99113	4.99113	14.9734	4.99113	14.9734	4.99113	14.9734	14.9734	14.9734	14.9734	4.99113	4.99113	14.9734	4.99113	4.99113	14.9734	14.9734	14.9734	4.99113	4.99113	4.99113	4.99113	14.9734	4.99113	14.9734	4.99113	14.9734	14.9734	14.9734	14.9734	4.99113	4.99113	14.9734	4.99113	4.99113	14.9734	14.9734	4.99113	14.9734	14.9734	14.9734	14.9734	4.99113	14.9734
9025002	.0711	9.98227	14.9734	4.99113	4.99113	4.99113	4.99113	14.9734	4.99113	14.9734	4.99113	14.9734	14.9734	14.9734	14.9734	4.99113	4.99113	14.9734	4.99113	4.99113	14.9734	14.9734	14.9734	4.99113	4.99113	4.99113	4.99113	14.9734	4.99113	14.9734	4.99113	14.9734	14.9734	14.9734	14.9734	4.99113	4.99113	14.9734	4.99113	4.99113	14.9734	14.9734	4.99113	14.9734	14.9734	14.9734	14.9734	4.99113	14.9734
9025002		0	0	0	0	0	0	0	0	0	0	0	0	0	0	0	0	0	0	0	0	0	0	0	0	0	0	0	0	0	0	0	0	0	0	0	0	0	0	0	0	0	0	0	0	0	0	0	0
9025002		0	0	0	0	0	0	0	0	0	0	0	0	0	0	0	0	0	0	0	0	0	0	0	0	0	0	0	0	0	0	0	0	0	0	0	0	0	0	0	0	0	0	0	0	0	0	0	0
9025002	1.2549	9.98227	14.9734	4.99113	4.99113	4.99113	4.99113	14.9734	4.99113	14.9734	4.99113	14.9734	14.9734	14.9734	14.9734	4.99113	4.99113	14.9734	4.99113	4.99113	14.9734	14.9734	14.9734	4.99113	4.99113	4.99113	4.99113	14.9734	4.99113	14.9734	4.99113	14.9734	14.9734	14.9734	14.9734	4.99113	4.99113	14.9734	4.99113	4.99113	14.9734	14.9734	4.99113	14.9734	14.9734	14.9734	14.9734	4.99113	14.9734
9025002	.0876	9.98227	14.9734	4.99113	4.99113	4.99113	4.99113	14.9734	4.99113	14.9734	4.99113	14.9734	14.9734	14.9734	14.9734	4.99113	4.99113	14.9734	4.99113	4.99113	14.9734	14.9734	14.9734	4.99113	4.99113	4.99113	4.99113	14.9734	4.99113	14.9734	4.99113	14.9734	14.9734	14.9734	14.9734	4.99113	4.99113	14.9734	4.99113	4.99113	14.9734	14.9734	4.99113	14.9734	14.9734	14.9734	14.9734	4.99113	14.9734
9025002	.8516	9.582979999999999	14.37447	4.79149	4.79149	4.79149	4.79149	14.37447	4.79149	14.37447	4.79149	14.37447	14.37447	14.37447	14.37447	4.79149	4.79149	14.37447	4.79149	4.79149	14.37447	14.37447	14.37447	4.79149	4.79149	4.79149	4.79149	14.37447	4.79149	14.37447	4.79149	14.37447	14.37447	14.37447	14.37447	4.79149	4.79149	14.37447	4.79149	4.79149	14.37447	14.37447	4.79149	14.37447	14.37447	14.37447	14.37447	4.79149	14.37447
9025002	-.4982	13.38645	18.93035	7.07756	6.97171	6.97171	6.97171	19.26786	7.07756	19.26786	7.07756	19.26786	18.93035	18.93035	18.93035	7.07756	6.97171	19.26786	7.07756	6.97171	19.26786	18.93035	18.93035	7.07756	6.97171	6.97171	6.97171	19.26786	7.07756	19.26786	7.07756	19.26786	18.93035	18.93035	18.93035	7.07756	6.97171	19.26786	7.07756	6.97171	19.26786	18.93035	6.97171	19.26786	18.93035	18.93035	18.93035	7.07756	19.26786
9025002	-.7099	9.582979999999999	14.37447	4.79149	4.79149	4.79149	4.79149	14.37447	4.79149	14.37447	4.79149	14.37447	14.37447	14.37447	14.37447	4.79149	4.79149	14.37447	4.79149	4.79149	14.37447	14.37447	14.37447	4.79149	4.79149	4.79149	4.79149	14.37447	4.79149	14.37447	4.79149	14.37447	14.37447	14.37447	14.37447	4.79149	4.79149	14.37447	4.79149	4.79149	14.37447	14.37447	4.79149	14.37447	14.37447	14.37447	14.37447	4.79149	14.37447
9025002	-.4982	13.38645	18.93035	7.07756	6.97171	6.97171	6.97171	19.26786	7.07756	19.26786	7.07756	19.26786	18.93035	18.93035	18.93035	7.07756	6.97171	19.26786	7.07756	6.97171	19.26786	18.93035	18.93035	7.07756	6.97171	6.97171	6.97171	19.26786	7.07756	19.26786	7.07756	19.26786	18.93035	18.93035	18.93035	7.07756	6.97171	19.26786	7.07756	6.97171	19.26786	18.93035	6.97171	19.26786	18.93035	18.93035	18.93035	7.07756	19.26786
9025002	.9613	9.98227	14.9734	4.99113	4.99113	4.99113	4.99113	14.9734	4.99113	14.9734	4.99113	14.9734	14.9734	14.9734	14.9734	4.99113	4.99113	14.9734	4.99113	4.99113	14.9734	14.9734	14.9734	4.99113	4.99113	4.99113	4.99113	14.9734	4.99113	14.9734	4.99113	14.9734	14.9734	14.9734	14.9734	4.99113	4.99113	14.9734	4.99113	4.99113	14.9734	14.9734	4.99113	14.9734	14.9734	14.9734	14.9734	4.99113	14.9734
9025002	.1273	9.582979999999999	14.37447	4.79149	4.79149	4.79149	4.79149	14.37447	4.79149	14.37447	4.79149	14.37447	14.37447	14.37447	14.37447	4.79149	4.79149	14.37447	4.79149	4.79149	14.37447	14.37447	14.37447	4.79149	4.79149	4.79149	4.79149	14.37447	4.79149	14.37447	4.79149	14.37447	14.37447	14.37447	14.37447	4.79149	4.79149	14.37447	4.79149	4.79149	14.37447	14.37447	4.79149	14.37447	14.37447	14.37447	14.37447	4.79149	14.37447
9025002	-.7099	9.582979999999999	14.37447	4.79149	4.79149	4.79149	4.79149	14.37447	4.79149	14.37447	4.79149	14.37447	14.37447	14.37447	14.37447	4.79149	4.79149	14.37447	4.79149	4.79149	14.37447	14.37447	14.37447	4.79149	4.79149	4.79149	4.79149	14.37447	4.79149	14.37447	4.79149	14.37447	14.37447	14.37447	14.37447	4.79149	4.79149	14.37447	4.79149	4.79149	14.37447	14.37447	4.79149	14.37447	14.37447	14.37447	14.37447	4.79149	14.37447
9025003	-.3603	9.30054	4.65027	4.65027	13.95081	13.95081	13.95081	13.95081	4.65027	13.95081	4.65027	13.95081	4.65027	4.65027	4.65027	4.65027	13.95081	13.95081	4.65027	13.95081	13.95081	4.65027	4.65027	4.65027	13.95081	13.95081	13.95081	13.95081	4.65027	13.95081	4.65027	13.95081	4.65027	4.65027	4.65027	4.65027	13.95081	13.95081	4.65027	13.95081	13.95081	4.65027	13.95081	13.95081	4.65027	4.65027	4.65027	4.65027	13.95081
9025003	-.3603	9.30054	4.65027	4.65027	13.95081	13.95081	13.95081	13.95081	4.65027	13.95081	4.65027	13.95081	4.65027	4.65027	4.65027	4.65027	13.95081	13.95081	4.65027	13.95081	13.95081	4.65027	4.65027	4.65027	13.95081	13.95081	13.95081	13.95081	4.65027	13.95081	4.65027	13.95081	4.65027	4.65027	4.65027	4.65027	13.95081	13.95081	4.65027	13.95081	13.95081	4.65027	13.95081	13.95081	4.65027	4.65027	4.65027	4.65027	13.95081
9025003		0	0	0	0	0	0	0	0	0	0	0	0	0	0	0	0	0	0	0	0	0	0	0	0	0	0	0	0	0	0	0	0	0	0	0	0	0	0	0	0	0	0	0	0	0	0	0	0
9025003		0	0	0	0	0	0	0	0	0	0	0	0	0	0	0	0	0	0	0	0	0	0	0	0	0	0	0	0	0	0	0	0	0	0	0	0	0	0	0	0	0	0	0	0	0	0	0	0
9025003	.3989	9.30054	4.65027	4.65027	13.95081	13.95081	13.95081	13.95081	4.65027	13.95081	4.65027	13.95081	4.65027	4.65027	4.65027	4.65027	13.95081	13.95081	4.65027	13.95081	13.95081	4.65027	4.65027	4.65027	13.95081	13.95081	13.95081	13.95081	4.65027	13.95081	4.65027	13.95081	4.65027	4.65027	4.65027	4.65027	13.95081	13.95081	4.65027	13.95081	13.95081	4.65027	13.95081	13.95081	4.65027	4.65027	4.65027	4.65027	13.95081
9025003	.3989	9.30054	4.65027	4.65027	13.95081	13.95081	13.95081	13.95081	4.65027	13.95081	4.65027	13.95081	4.65027	4.65027	4.65027	4.65027	13.95081	13.95081	4.65027	13.95081	13.95081	4.65027	4.65027	4.65027	13.95081	13.95081	13.95081	13.95081	4.65027	13.95081	4.65027	13.95081	4.65027	4.65027	4.65027	4.65027	13.95081	13.95081	4.65027	13.95081	13.95081	4.65027	13.95081	13.95081	4.65027	4.65027	4.65027	4.65027	13.95081
9025003	1.5988	9.30054	4.65027	4.65027	13.95081	13.95081	13.95081	13.95081	4.65027	13.95081	4.65027	13.95081	4.65027	4.65027	4.65027	4.65027	13.95081	13.95081	4.65027	13.95081	13.95081	4.65027	4.65027	4.65027	13.95081	13.95081	13.95081	13.95081	4.65027	13.95081	4.65027	13.95081	4.65027	4.65027	4.65027	4.65027	13.95081	13.95081	4.65027	13.95081	13.95081	4.65027	13.95081	13.95081	4.65027	4.65027	4.65027	4.65027	13.95081
9025003		0	0	0	0	0	0	0	0	0	0	0	0	0	0	0	0	0	0	0	0	0	0	0	0	0	0	0	0	0	0	0	0	0	0	0	0	0	0	0	0	0	0	0	0	0	0	0	0
9025003		0	0	0	0	0	0	0	0	0	0	0	0	0	0	0	0	0	0	0	0	0	0	0	0	0	0	0	0	0	0	0	0	0	0	0	0	0	0	0	0	0	0	0	0	0	0	0	0
9025003		12.39672	6.5845	6.5845	18.01727	18.01727	18.01727	18.01727	6.5845	18.01727	6.5845	18.01727	6.5845	6.5845	6.5845	6.5845	18.01727	18.01727	6.5845	18.01727	18.01727	6.5845	6.5845	6.5845	18.01727	18.01727	18.01727	18.01727	6.5845	18.01727	6.5845	18.01727	6.5845	6.5845	6.5845	6.5845	18.01727	18.01727	6.5845	18.01727	18.01727	6.5845	18.01727	18.01727	6.5845	6.5845	6.5845	6.5845	18.01727
9025003		0	0	0	0	0	0	0	0	0	0	0	0	0	0	0	0	0	0	0	0	0	0	0	0	0	0	0	0	0	0	0	0	0	0	0	0	0	0	0	0	0	0	0	0	0	0	0	0
9025003		0	0	0	0	0	0	0	0	0	0	0	0	0	0	0	0	0	0	0	0	0	0	0	0	0	0	0	0	0	0	0	0	0	0	0	0	0	0	0	0	0	0	0	0	0	0	0	0
9025003	-.3603	9.30054	4.65027	4.65027	13.95081	13.95081	13.95081	13.95081	4.65027	13.95081	4.65027	13.95081	4.65027	4.65027	4.65027	4.65027	13.95081	13.95081	4.65027	13.95081	13.95081	4.65027	4.65027	4.65027	13.95081	13.95081	13.95081	13.95081	4.65027	13.95081	4.65027	13.95081	4.65027	4.65027	4.65027	4.65027	13.95081	13.95081	4.65027	13.95081	13.95081	4.65027	13.95081	13.95081	4.65027	4.65027	4.65027	4.65027	13.95081
9025003		0	0	0	0	0	0	0	0	0	0	0	0	0	0	0	0	0	0	0	0	0	0	0	0	0	0	0	0	0	0	0	0	0	0	0	0	0	0	0	0	0	0	0	0	0	0	0	0
9025003	.6645	12.39672	6.5845	6.5845	18.01727	18.01727	18.01727	18.01727	6.5845	18.01727	6.5845	18.01727	6.5845	6.5845	6.5845	6.5845	18.01727	18.01727	6.5845	18.01727	18.01727	6.5845	6.5845	6.5845	18.01727	18.01727	18.01727	18.01727	6.5845	18.01727	6.5845	18.01727	6.5845	6.5845	6.5845	6.5845	18.01727	18.01727	6.5845	18.01727	18.01727	6.5845	18.01727	18.01727	6.5845	6.5845	6.5845	6.5845	18.01727
9025003		9.30054	4.65027	4.65027	13.95081	13.95081	13.95081	13.95081	4.65027	13.95081	4.65027	13.95081	4.65027	4.65027	4.65027	4.65027	13.95081	13.95081	4.65027	13.95081	13.95081	4.65027	4.65027	4.65027	13.95081	13.95081	13.95081	13.95081	4.65027	13.95081	4.65027	13.95081	4.65027	4.65027	4.65027	4.65027	13.95081	13.95081	4.65027	13.95081	13.95081	4.65027	13.95081	13.95081	4.65027	4.65027	4.65027	4.65027	13.95081
9025003		0	0	0	0	0	0	0	0	0	0	0	0	0	0	0	0	0	0	0	0	0	0	0	0	0	0	0	0	0	0	0	0	0	0	0	0	0	0	0	0	0	0	0	0	0	0	0	0
9025003	.6645	12.39672	6.5845	6.5845	18.01727	18.01727	18.01727	18.01727	6.5845	18.01727	6.5845	18.01727	6.5845	6.5845	6.5845	6.5845	18.01727	18.01727	6.5845	18.01727	18.01727	6.5845	6.5845	6.5845	18.01727	18.01727	18.01727	18.01727	6.5845	18.01727	6.5845	18.01727	6.5845	6.5845	6.5845	6.5845	18.01727	18.01727	6.5845	18.01727	18.01727	6.5845	18.01727	18.01727	6.5845	6.5845	6.5845	6.5845	18.01727
9025003		0	0	0	0	0	0	0	0	0	0	0	0	0	0	0	0	0	0	0	0	0	0	0	0	0	0	0	0	0	0	0	0	0	0	0	0	0	0	0	0	0	0	0	0	0	0	0	0
9025003	.6645	12.39672	6.5845	6.5845	18.01727	18.01727	18.01727	18.01727	6.5845	18.01727	6.5845	18.01727	6.5845	6.5845	6.5845	6.5845	18.01727	18.01727	6.5845	18.01727	18.01727	6.5845	6.5845	6.5845	18.01727	18.01727	18.01727	18.01727	6.5845	18.01727	6.5845	18.01727	6.5845	6.5845	6.5845	6.5845	18.01727	18.01727	6.5845	18.01727	18.01727	6.5845	18.01727	18.01727	6.5845	6.5845	6.5845	6.5845	18.01727
9025003	1.3842	12.39672	6.5845	6.5845	18.01727	18.01727	18.01727	18.01727	6.5845	18.01727	6.5845	18.01727	6.5845	6.5845	6.5845	6.5845	18.01727	18.01727	6.5845	18.01727	18.01727	6.5845	6.5845	6.5845	18.01727	18.01727	18.01727	18.01727	6.5845	18.01727	6.5845	18.01727	6.5845	6.5845	6.5845	6.5845	18.01727	18.01727	6.5845	18.01727	18.01727	6.5845	18.01727	18.01727	6.5845	6.5845	6.5845	6.5845	18.01727
9025003		0	0	0	0	0	0	0	0	0	0	0	0	0	0	0	0	0	0	0	0	0	0	0	0	0	0	0	0	0	0	0	0	0	0	0	0	0	0	0	0	0	0	0	0	0	0	0	0
9025003		0	0	0	0	0	0	0	0	0	0	0	0	0	0	0	0	0	0	0	0	0	0	0	0	0	0	0	0	0	0	0	0	0	0	0	0	0	0	0	0	0	0	0	0	0	0	0	0
9025003	1.3842	12.39672	6.5845	6.5845	18.01727	18.01727	18.01727	18.01727	6.5845	18.01727	6.5845	18.01727	6.5845	6.5845	6.5845	6.5845	18.01727	18.01727	6.5845	18.01727	18.01727	6.5845	6.5845	6.5845	18.01727	18.01727	18.01727	18.01727	6.5845	18.01727	6.5845	18.01727	6.5845	6.5845	6.5845	6.5845	18.01727	18.01727	6.5845	18.01727	18.01727	6.5845	18.01727	18.01727	6.5845	6.5845	6.5845	6.5845	18.01727
9025003	-1.4093	9.30054	4.65027	4.65027	13.95081	13.95081	13.95081	13.95081	4.65027	13.95081	4.65027	13.95081	4.65027	4.65027	4.65027	4.65027	13.95081	13.95081	4.65027	13.95081	13.95081	4.65027	4.65027	4.65027	13.95081	13.95081	13.95081	13.95081	4.65027	13.95081	4.65027	13.95081	4.65027	4.65027	4.65027	4.65027	13.95081	13.95081	4.65027	13.95081	13.95081	4.65027	13.95081	13.95081	4.65027	4.65027	4.65027	4.65027	13.95081
9025003	1.5988	9.30054	4.65027	4.65027	13.95081	13.95081	13.95081	13.95081	4.65027	13.95081	4.65027	13.95081	4.65027	4.65027	4.65027	4.65027	13.95081	13.95081	4.65027	13.95081	13.95081	4.65027	4.65027	4.65027	13.95081	13.95081	13.95081	13.95081	4.65027	13.95081	4.65027	13.95081	4.65027	4.65027	4.65027	4.65027	13.95081	13.95081	4.65027	13.95081	13.95081	4.65027	13.95081	13.95081	4.65027	4.65027	4.65027	4.65027	13.95081
9025003	1.5988	9.30054	4.65027	4.65027	13.95081	13.95081	13.95081	13.95081	4.65027	13.95081	4.65027	13.95081	4.65027	4.65027	4.65027	4.65027	13.95081	13.95081	4.65027	13.95081	13.95081	4.65027	4.65027	4.65027	13.95081	13.95081	13.95081	13.95081	4.65027	13.95081	4.65027	13.95081	4.65027	4.65027	4.65027	4.65027	13.95081	13.95081	4.65027	13.95081	13.95081	4.65027	13.95081	13.95081	4.65027	4.65027	4.65027	4.65027	13.95081
9025003		0	0	0	0	0	0	0	0	0	0	0	0	0	0	0	0	0	0	0	0	0	0	0	0	0	0	0	0	0	0	0	0	0	0	0	0	0	0	0	0	0	0	0	0	0	0	0	0
9025003		0	0	0	0	0	0	0	0	0	0	0	0	0	0	0	0	0	0	0	0	0	0	0	0	0	0	0	0	0	0	0	0	0	0	0	0	0	0	0	0	0	0	0	0	0	0	0	0
9025003	.3989	9.30054	4.65027	4.65027	13.95081	13.95081	13.95081	13.95081	4.65027	13.95081	4.65027	13.95081	4.65027	4.65027	4.65027	4.65027	13.95081	13.95081	4.65027	13.95081	13.95081	4.65027	4.65027	4.65027	13.95081	13.95081	13.95081	13.95081	4.65027	13.95081	4.65027	13.95081	4.65027	4.65027	4.65027	4.65027	13.95081	13.95081	4.65027	13.95081	13.95081	4.65027	13.95081	13.95081	4.65027	4.65027	4.65027	4.65027	13.95081
9025003	-1.4093	9.30054	4.65027	4.65027	13.95081	13.95081	13.95081	13.95081	4.65027	13.95081	4.65027	13.95081	4.65027	4.65027	4.65027	4.65027	13.95081	13.95081	4.65027	13.95081	13.95081	4.65027	4.65027	4.65027	13.95081	13.95081	13.95081	13.95081	4.65027	13.95081	4.65027	13.95081	4.65027	4.65027	4.65027	4.65027	13.95081	13.95081	4.65027	13.95081	13.95081	4.65027	13.95081	13.95081	4.65027	4.65027	4.65027	4.65027	13.95081
9025003	-1.4093	9.30054	4.65027	4.65027	13.95081	13.95081	13.95081	13.95081	4.65027	13.95081	4.65027	13.95081	4.65027	4.65027	4.65027	4.65027	13.95081	13.95081	4.65027	13.95081	13.95081	4.65027	4.65027	4.65027	13.95081	13.95081	13.95081	13.95081	4.65027	13.95081	4.65027	13.95081	4.65027	4.65027	4.65027	4.65027	13.95081	13.95081	4.65027	13.95081	13.95081	4.65027	13.95081	13.95081	4.65027	4.65027	4.65027	4.65027	13.95081
9025003		0	0	0	0	0	0	0	0	0	0	0	0	0	0	0	0	0	0	0	0	0	0	0	0	0	0	0	0	0	0	0	0	0	0	0	0	0	0	0	0	0	0	0	0	0	0	0	0
9025003	1.3842	12.39672	6.5845	6.5845	18.01727	18.01727	18.01727	18.01727	6.5845	18.01727	6.5845	18.01727	6.5845	6.5845	6.5845	6.5845	18.01727	18.01727	6.5845	18.01727	18.01727	6.5845	6.5845	6.5845	18.01727	18.01727	18.01727	18.01727	6.5845	18.01727	6.5845	18.01727	6.5845	6.5845	6.5845	6.5845	18.01727	18.01727	6.5845	18.01727	18.01727	6.5845	18.01727	18.01727	6.5845	6.5845	6.5845	6.5845	18.01727
9025003		0	0	0	0	0	0	0	0	0	0	0	0	0	0	0	0	0	0	0	0	0	0	0	0	0	0	0	0	0	0	0	0	0	0	0	0	0	0	0	0	0	0	0	0	0	0	0	0
9025003		12.39672	6.5845	6.5845	18.01727	18.01727	18.01727	18.01727	6.5845	18.01727	6.5845	18.01727	6.5845	6.5845	6.5845	6.5845	18.01727	18.01727	6.5845	18.01727	18.01727	6.5845	6.5845	6.5845	18.01727	18.01727	18.01727	18.01727	6.5845	18.01727	6.5845	18.01727	6.5845	6.5845	6.5845	6.5845	18.01727	18.01727	6.5845	18.01727	18.01727	6.5845	18.01727	18.01727	6.5845	6.5845	6.5845	6.5845	18.01727
9025003		0	0	0	0	0	0	0	0	0	0	0	0	0	0	0	0	0	0	0	0	0	0	0	0	0	0	0	0	0	0	0	0	0	0	0	0	0	0	0	0	0	0	0	0	0	0	0	0
9025003		9.30054	4.65027	4.65027	13.95081	13.95081	13.95081	13.95081	4.65027	13.95081	4.65027	13.95081	4.65027	4.65027	4.65027	4.65027	13.95081	13.95081	4.65027	13.95081	13.95081	4.65027	4.65027	4.65027	13.95081	13.95081	13.95081	13.95081	4.65027	13.95081	4.65027	13.95081	4.65027	4.65027	4.65027	4.65027	13.95081	13.95081	4.65027	13.95081	13.95081	4.65027	13.95081	13.95081	4.65027	4.65027	4.65027	4.65027	13.95081
9025003		0	0	0	0	0	0	0	0	0	0	0	0	0	0	0	0	0	0	0	0	0	0	0	0	0	0	0	0	0	0	0	0	0	0	0	0	0	0	0	0	0	0	0	0	0	0	0	0
9025003		9.30054	4.65027	4.65027	13.95081	13.95081	13.95081	13.95081	4.65027	13.95081	4.65027	13.95081	4.65027	4.65027	4.65027	4.65027	13.95081	13.95081	4.65027	13.95081	13.95081	4.65027	4.65027	4.65027	13.95081	13.95081	13.95081	13.95081	4.65027	13.95081	4.65027	13.95081	4.65027	4.65027	4.65027	4.65027	13.95081	13.95081	4.65027	13.95081	13.95081	4.65027	13.95081	13.95081	4.65027	4.65027	4.65027	4.65027	13.95081
9025003		12.39672	6.5845	6.5845	18.01727	18.01727	18.01727	18.01727	6.5845	18.01727	6.5845	18.01727	6.5845	6.5845	6.5845	6.5845	18.01727	18.01727	6.5845	18.01727	18.01727	6.5845	6.5845	6.5845	18.01727	18.01727	18.01727	18.01727	6.5845	18.01727	6.5845	18.01727	6.5845	6.5845	6.5845	6.5845	18.01727	18.01727	6.5845	18.01727	18.01727	6.5845	18.01727	18.01727	6.5845	6.5845	6.5845	6.5845	18.01727
9025003		0	0	0	0	0	0	0	0	0	0	0	0	0	0	0	0	0	0	0	0	0	0	0	0	0	0	0	0	0	0	0	0	0	0	0	0	0	0	0	0	0	0	0	0	0	0	0	0
9025004		0	0	0	0	0	0	0	0	0	0	0	0	0	0	0	0	0	0	0	0	0	0	0	0	0	0	0	0	0	0	0	0	0	0	0	0	0	0	0	0	0	0	0	0	0	0	0	0
9025004		0	0	0	0	0	0	0	0	0	0	0	0	0	0	0	0	0	0	0	0	0	0	0	0	0	0	0	0	0	0	0	0	0	0	0	0	0	0	0	0	0	0	0	0	0	0	0	0
9025004	1.2087	12.30078	19.60063	19.60063	5.95928	5.95928	5.95928	5.95928	19.60063	5.95928	19.60063	5.95928	19.60063	19.60063	19.60063	19.60063	5.95928	5.95928	19.60063	5.95928	5.95928	19.60063	19.60063	19.60063	5.95928	5.95928	5.95928	5.95928	19.60063	5.95928	19.60063	5.95928	19.60063	19.60063	19.60063	19.60063	5.95928	5.95928	19.60063	5.95928	5.95928	19.60063	5.95928	5.95928	19.60063	19.60063	19.60063	19.60063	5.95928
9025004		0	0	0	0	0	0	0	0	0	0	0	0	0	0	0	0	0	0	0	0	0	0	0	0	0	0	0	0	0	0	0	0	0	0	0	0	0	0	0	0	0	0	0	0	0	0	0	0
9025004		12.33438	20.77382	20.77382	6.47428	5.39719	5.39719	5.39719	17.82978	6.47428	17.82978	6.47428	17.82978	20.77382	20.77382	20.77382	6.47428	5.39719	17.82978	6.47428	5.39719	17.82978	20.77382	20.77382	6.47428	5.39719	5.39719	5.39719	17.82978	6.47428	17.82978	6.47428	17.82978	20.77382	20.77382	20.77382	6.47428	5.39719	17.82978	6.47428	5.39719	17.82978	5.39719	5.39719	17.82978	20.77382	20.77382	20.77382	6.47428
9025004	-.6611	10.99123	16.04319	16.04319	5.49561	5.63544	5.63544	5.63544	16.48684	5.49561	16.48684	5.49561	16.48684	16.04319	16.04319	16.04319	5.49561	5.63544	16.48684	5.49561	5.63544	16.48684	16.04319	16.04319	5.49561	5.63544	5.63544	5.63544	16.48684	5.49561	16.48684	5.49561	16.48684	16.04319	16.04319	16.04319	5.49561	5.63544	16.48684	5.49561	5.63544	16.48684	5.63544	5.63544	16.48684	16.04319	16.04319	16.04319	5.49561
9025004	-.8467	9.82396	14.73593	14.73593	4.91198	4.91198	4.91198	4.91198	14.73593	4.91198	14.73593	4.91198	14.73593	14.73593	14.73593	14.73593	4.91198	4.91198	14.73593	4.91198	4.91198	14.73593	14.73593	14.73593	4.91198	4.91198	4.91198	4.91198	14.73593	4.91198	14.73593	4.91198	14.73593	14.73593	14.73593	14.73593	4.91198	4.91198	14.73593	4.91198	4.91198	14.73593	4.91198	4.91198	14.73593	14.73593	14.73593	14.73593	4.91198
9025004		10.99123	16.04319	16.04319	5.49561	5.63544	5.63544	5.63544	16.48684	5.49561	16.48684	5.49561	16.48684	16.04319	16.04319	16.04319	5.49561	5.63544	16.48684	5.49561	5.63544	16.48684	16.04319	16.04319	5.49561	5.63544	5.63544	5.63544	16.48684	5.49561	16.48684	5.49561	16.48684	16.04319	16.04319	16.04319	5.49561	5.63544	16.48684	5.49561	5.63544	16.48684	5.63544	5.63544	16.48684	16.04319	16.04319	16.04319	5.49561
9025004	1.1396	9.82396	14.73593	14.73593	4.91198	4.91198	4.91198	4.91198	14.73593	4.91198	14.73593	4.91198	14.73593	14.73593	14.73593	14.73593	4.91198	4.91198	14.73593	4.91198	4.91198	14.73593	14.73593	14.73593	4.91198	4.91198	4.91198	4.91198	14.73593	4.91198	14.73593	4.91198	14.73593	14.73593	14.73593	14.73593	4.91198	4.91198	14.73593	4.91198	4.91198	14.73593	4.91198	4.91198	14.73593	14.73593	14.73593	14.73593	4.91198
9025004	-.7956	10.99123	16.04319	16.04319	5.49561	5.63544	5.63544	5.63544	16.48684	5.49561	16.48684	5.49561	16.48684	16.04319	16.04319	16.04319	5.49561	5.63544	16.48684	5.49561	5.63544	16.48684	16.04319	16.04319	5.49561	5.63544	5.63544	5.63544	16.48684	5.49561	16.48684	5.49561	16.48684	16.04319	16.04319	16.04319	5.49561	5.63544	16.48684	5.49561	5.63544	16.48684	5.63544	5.63544	16.48684	16.04319	16.04319	16.04319	5.49561
9025004	-3.5439	10.99123	16.04319	16.04319	5.49561	5.63544	5.63544	5.63544	16.48684	5.49561	16.48684	5.49561	16.48684	16.04319	16.04319	16.04319	5.49561	5.63544	16.48684	5.49561	5.63544	16.48684	16.04319	16.04319	5.49561	5.63544	5.63544	5.63544	16.48684	5.49561	16.48684	5.49561	16.48684	16.04319	16.04319	16.04319	5.49561	5.63544	16.48684	5.49561	5.63544	16.48684	5.63544	5.63544	16.48684	16.04319	16.04319	16.04319	5.49561
9025004		0	0	0	0	0	0	0	0	0	0	0	0	0	0	0	0	0	0	0	0	0	0	0	0	0	0	0	0	0	0	0	0	0	0	0	0	0	0	0	0	0	0	0	0	0	0	0	0
9025004	-.8467	9.82396	14.73593	14.73593	4.91198	4.91198	4.91198	4.91198	14.73593	4.91198	14.73593	4.91198	14.73593	14.73593	14.73593	14.73593	4.91198	4.91198	14.73593	4.91198	4.91198	14.73593	14.73593	14.73593	4.91198	4.91198	4.91198	4.91198	14.73593	4.91198	14.73593	4.91198	14.73593	14.73593	14.73593	14.73593	4.91198	4.91198	14.73593	4.91198	4.91198	14.73593	4.91198	4.91198	14.73593	14.73593	14.73593	14.73593	4.91198
9025004	-.7956	10.99123	16.04319	16.04319	5.49561	5.63544	5.63544	5.63544	16.48684	5.49561	16.48684	5.49561	16.48684	16.04319	16.04319	16.04319	5.49561	5.63544	16.48684	5.49561	5.63544	16.48684	16.04319	16.04319	5.49561	5.63544	5.63544	5.63544	16.48684	5.49561	16.48684	5.49561	16.48684	16.04319	16.04319	16.04319	5.49561	5.63544	16.48684	5.49561	5.63544	16.48684	5.63544	5.63544	16.48684	16.04319	16.04319	16.04319	5.49561
9025004	.1437	9.82396	14.73593	14.73593	4.91198	4.91198	4.91198	4.91198	14.73593	4.91198	14.73593	4.91198	14.73593	14.73593	14.73593	14.73593	4.91198	4.91198	14.73593	4.91198	4.91198	14.73593	14.73593	14.73593	4.91198	4.91198	4.91198	4.91198	14.73593	4.91198	14.73593	4.91198	14.73593	14.73593	14.73593	14.73593	4.91198	4.91198	14.73593	4.91198	4.91198	14.73593	4.91198	4.91198	14.73593	14.73593	14.73593	14.73593	4.91198
9025004		0	0	0	0	0	0	0	0	0	0	0	0	0	0	0	0	0	0	0	0	0	0	0	0	0	0	0	0	0	0	0	0	0	0	0	0	0	0	0	0	0	0	0	0	0	0	0	0
9025004	1.1396	9.82396	14.73593	14.73593	4.91198	4.91198	4.91198	4.91198	14.73593	4.91198	14.73593	4.91198	14.73593	14.73593	14.73593	14.73593	4.91198	4.91198	14.73593	4.91198	4.91198	14.73593	14.73593	14.73593	4.91198	4.91198	4.91198	4.91198	14.73593	4.91198	14.73593	4.91198	14.73593	14.73593	14.73593	14.73593	4.91198	4.91198	14.73593	4.91198	4.91198	14.73593	4.91198	4.91198	14.73593	14.73593	14.73593	14.73593	4.91198
9025004		0	0	0	0	0	0	0	0	0	0	0	0	0	0	0	0	0	0	0	0	0	0	0	0	0	0	0	0	0	0	0	0	0	0	0	0	0	0	0	0	0	0	0	0	0	0	0	0
9025004	.1437	9.82396	14.73593	14.73593	4.91198	4.91198	4.91198	4.91198	14.73593	4.91198	14.73593	4.91198	14.73593	14.73593	14.73593	14.73593	4.91198	4.91198	14.73593	4.91198	4.91198	14.73593	14.73593	14.73593	4.91198	4.91198	4.91198	4.91198	14.73593	4.91198	14.73593	4.91198	14.73593	14.73593	14.73593	14.73593	4.91198	4.91198	14.73593	4.91198	4.91198	14.73593	4.91198	4.91198	14.73593	14.73593	14.73593	14.73593	4.91198
9025004		0	0	0	0	0	0	0	0	0	0	0	0	0	0	0	0	0	0	0	0	0	0	0	0	0	0	0	0	0	0	0	0	0	0	0	0	0	0	0	0	0	0	0	0	0	0	0	0
9025004	-.6611	10.99123	16.04319	16.04319	5.49561	5.63544	5.63544	5.63544	16.48684	5.49561	16.48684	5.49561	16.48684	16.04319	16.04319	16.04319	5.49561	5.63544	16.48684	5.49561	5.63544	16.48684	16.04319	16.04319	5.49561	5.63544	5.63544	5.63544	16.48684	5.49561	16.48684	5.49561	16.48684	16.04319	16.04319	16.04319	5.49561	5.63544	16.48684	5.49561	5.63544	16.48684	5.63544	5.63544	16.48684	16.04319	16.04319	16.04319	5.49561
9025004	-.7882	9.82396	14.73593	14.73593	4.91198	4.91198	4.91198	4.91198	14.73593	4.91198	14.73593	4.91198	14.73593	14.73593	14.73593	14.73593	4.91198	4.91198	14.73593	4.91198	4.91198	14.73593	14.73593	14.73593	4.91198	4.91198	4.91198	4.91198	14.73593	4.91198	14.73593	4.91198	14.73593	14.73593	14.73593	14.73593	4.91198	4.91198	14.73593	4.91198	4.91198	14.73593	4.91198	4.91198	14.73593	14.73593	14.73593	14.73593	4.91198
9025004	.3154	9.82396	14.73593	14.73593	4.91198	4.91198	4.91198	4.91198	14.73593	4.91198	14.73593	4.91198	14.73593	14.73593	14.73593	14.73593	4.91198	4.91198	14.73593	4.91198	4.91198	14.73593	14.73593	14.73593	4.91198	4.91198	4.91198	4.91198	14.73593	4.91198	14.73593	4.91198	14.73593	14.73593	14.73593	14.73593	4.91198	4.91198	14.73593	4.91198	4.91198	14.73593	4.91198	4.91198	14.73593	14.73593	14.73593	14.73593	4.91198
9025004		0	0	0	0	0	0	0	0	0	0	0	0	0	0	0	0	0	0	0	0	0	0	0	0	0	0	0	0	0	0	0	0	0	0	0	0	0	0	0	0	0	0	0	0	0	0	0	0
9025004	-.7956	10.99123	16.04319	16.04319	5.49561	5.63544	5.63544	5.63544	16.48684	5.49561	16.48684	5.49561	16.48684	16.04319	16.04319	16.04319	5.49561	5.63544	16.48684	5.49561	5.63544	16.48684	16.04319	16.04319	5.49561	5.63544	5.63544	5.63544	16.48684	5.49561	16.48684	5.49561	16.48684	16.04319	16.04319	16.04319	5.49561	5.63544	16.48684	5.49561	5.63544	16.48684	5.63544	5.63544	16.48684	16.04319	16.04319	16.04319	5.49561
9025004	1.4727	9.82396	14.73593	14.73593	4.91198	4.91198	4.91198	4.91198	14.73593	4.91198	14.73593	4.91198	14.73593	14.73593	14.73593	14.73593	4.91198	4.91198	14.73593	4.91198	4.91198	14.73593	14.73593	14.73593	4.91198	4.91198	4.91198	4.91198	14.73593	4.91198	14.73593	4.91198	14.73593	14.73593	14.73593	14.73593	4.91198	4.91198	14.73593	4.91198	4.91198	14.73593	4.91198	4.91198	14.73593	14.73593	14.73593	14.73593	4.91198
9025004	1.1214	9.82396	14.73593	14.73593	4.91198	4.91198	4.91198	4.91198	14.73593	4.91198	14.73593	4.91198	14.73593	14.73593	14.73593	14.73593	4.91198	4.91198	14.73593	4.91198	4.91198	14.73593	14.73593	14.73593	4.91198	4.91198	4.91198	4.91198	14.73593	4.91198	14.73593	4.91198	14.73593	14.73593	14.73593	14.73593	4.91198	4.91198	14.73593	4.91198	4.91198	14.73593	4.91198	4.91198	14.73593	14.73593	14.73593	14.73593	4.91198
9025004	-.6611	10.99123	16.04319	16.04319	5.49561	5.63544	5.63544	5.63544	16.48684	5.49561	16.48684	5.49561	16.48684	16.04319	16.04319	16.04319	5.49561	5.63544	16.48684	5.49561	5.63544	16.48684	16.04319	16.04319	5.49561	5.63544	5.63544	5.63544	16.48684	5.49561	16.48684	5.49561	16.48684	16.04319	16.04319	16.04319	5.49561	5.63544	16.48684	5.49561	5.63544	16.48684	5.63544	5.63544	16.48684	16.04319	16.04319	16.04319	5.49561
9025004		10.99123	16.04319	16.04319	5.49561	5.63544	5.63544	5.63544	16.48684	5.49561	16.48684	5.49561	16.48684	16.04319	16.04319	16.04319	5.49561	5.63544	16.48684	5.49561	5.63544	16.48684	16.04319	16.04319	5.49561	5.63544	5.63544	5.63544	16.48684	5.49561	16.48684	5.49561	16.48684	16.04319	16.04319	16.04319	5.49561	5.63544	16.48684	5.49561	5.63544	16.48684	5.63544	5.63544	16.48684	16.04319	16.04319	16.04319	5.49561
9025004		0	0	0	0	0	0	0	0	0	0	0	0	0	0	0	0	0	0	0	0	0	0	0	0	0	0	0	0	0	0	0	0	0	0	0	0	0	0	0	0	0	0	0	0	0	0	0	0
9025004	-3.5439	10.99123	16.04319	16.04319	5.49561	5.63544	5.63544	5.63544	16.48684	5.49561	16.48684	5.49561	16.48684	16.04319	16.04319	16.04319	5.49561	5.63544	16.48684	5.49561	5.63544	16.48684	16.04319	16.04319	5.49561	5.63544	5.63544	5.63544	16.48684	5.49561	16.48684	5.49561	16.48684	16.04319	16.04319	16.04319	5.49561	5.63544	16.48684	5.49561	5.63544	16.48684	5.63544	5.63544	16.48684	16.04319	16.04319	16.04319	5.49561
9025004	.1437	9.82396	14.73593	14.73593	4.91198	4.91198	4.91198	4.91198	14.73593	4.91198	14.73593	4.91198	14.73593	14.73593	14.73593	14.73593	4.91198	4.91198	14.73593	4.91198	4.91198	14.73593	14.73593	14.73593	4.91198	4.91198	4.91198	4.91198	14.73593	4.91198	14.73593	4.91198	14.73593	14.73593	14.73593	14.73593	4.91198	4.91198	14.73593	4.91198	4.91198	14.73593	4.91198	4.91198	14.73593	14.73593	14.73593	14.73593	4.91198
9025004		10.99123	16.04319	16.04319	5.49561	5.63544	5.63544	5.63544	16.48684	5.49561	16.48684	5.49561	16.48684	16.04319	16.04319	16.04319	5.49561	5.63544	16.48684	5.49561	5.63544	16.48684	16.04319	16.04319	5.49561	5.63544	5.63544	5.63544	16.48684	5.49561	16.48684	5.49561	16.48684	16.04319	16.04319	16.04319	5.49561	5.63544	16.48684	5.49561	5.63544	16.48684	5.63544	5.63544	16.48684	16.04319	16.04319	16.04319	5.49561
9025004	1.1214	9.82396	14.73593	14.73593	4.91198	4.91198	4.91198	4.91198	14.73593	4.91198	14.73593	4.91198	14.73593	14.73593	14.73593	14.73593	4.91198	4.91198	14.73593	4.91198	4.91198	14.73593	14.73593	14.73593	4.91198	4.91198	4.91198	4.91198	14.73593	4.91198	14.73593	4.91198	14.73593	14.73593	14.73593	14.73593	4.91198	4.91198	14.73593	4.91198	4.91198	14.73593	4.91198	4.91198	14.73593	14.73593	14.73593	14.73593	4.91198
9025004	1.1214	9.82396	14.73593	14.73593	4.91198	4.91198	4.91198	4.91198	14.73593	4.91198	14.73593	4.91198	14.73593	14.73593	14.73593	14.73593	4.91198	4.91198	14.73593	4.91198	4.91198	14.73593	14.73593	14.73593	4.91198	4.91198	4.91198	4.91198	14.73593	4.91198	14.73593	4.91198	14.73593	14.73593	14.73593	14.73593	4.91198	4.91198	14.73593	4.91198	4.91198	14.73593	4.91198	4.91198	14.73593	14.73593	14.73593	14.73593	4.91198
9025004		0	0	0	0	0	0	0	0	0	0	0	0	0	0	0	0	0	0	0	0	0	0	0	0	0	0	0	0	0	0	0	0	0	0	0	0	0	0	0	0	0	0	0	0	0	0	0	0
9025004	1.2087	12.30078	19.60063	19.60063	5.95928	5.95928	5.95928	5.95928	19.60063	5.95928	19.60063	5.95928	19.60063	19.60063	19.60063	19.60063	5.95928	5.95928	19.60063	5.95928	5.95928	19.60063	19.60063	19.60063	5.95928	5.95928	5.95928	5.95928	19.60063	5.95928	19.60063	5.95928	19.60063	19.60063	19.60063	19.60063	5.95928	5.95928	19.60063	5.95928	5.95928	19.60063	5.95928	5.95928	19.60063	19.60063	19.60063	19.60063	5.95928
9025004		0	0	0	0	0	0	0	0	0	0	0	0	0	0	0	0	0	0	0	0	0	0	0	0	0	0	0	0	0	0	0	0	0	0	0	0	0	0	0	0	0	0	0	0	0	0	0	0
9025004	-.8467	9.82396	14.73593	14.73593	4.91198	4.91198	4.91198	4.91198	14.73593	4.91198	14.73593	4.91198	14.73593	14.73593	14.73593	14.73593	4.91198	4.91198	14.73593	4.91198	4.91198	14.73593	14.73593	14.73593	4.91198	4.91198	4.91198	4.91198	14.73593	4.91198	14.73593	4.91198	14.73593	14.73593	14.73593	14.73593	4.91198	4.91198	14.73593	4.91198	4.91198	14.73593	4.91198	4.91198	14.73593	14.73593	14.73593	14.73593	4.91198
9025004		9.82396	14.73593	14.73593	4.91198	4.91198	4.91198	4.91198	14.73593	4.91198	14.73593	4.91198	14.73593	14.73593	14.73593	14.73593	4.91198	4.91198	14.73593	4.91198	4.91198	14.73593	14.73593	14.73593	4.91198	4.91198	4.91198	4.91198	14.73593	4.91198	14.73593	4.91198	14.73593	14.73593	14.73593	14.73593	4.91198	4.91198	14.73593	4.91198	4.91198	14.73593	4.91198	4.91198	14.73593	14.73593	14.73593	14.73593	4.91198
9025004		0	0	0	0	0	0	0	0	0	0	0	0	0	0	0	0	0	0	0	0	0	0	0	0	0	0	0	0	0	0	0	0	0	0	0	0	0	0	0	0	0	0	0	0	0	0	0	0
9025004		12.33438	20.77382	20.77382	6.47428	5.39719	5.39719	5.39719	17.82978	6.47428	17.82978	6.47428	17.82978	20.77382	20.77382	20.77382	6.47428	5.39719	17.82978	6.47428	5.39719	17.82978	20.77382	20.77382	6.47428	5.39719	5.39719	5.39719	17.82978	6.47428	17.82978	6.47428	17.82978	20.77382	20.77382	20.77382	6.47428	5.39719	17.82978	6.47428	5.39719	17.82978	5.39719	5.39719	17.82978	20.77382	20.77382	20.77382	6.47428
9025004		0	0	0	0	0	0	0	0	0	0	0	0	0	0	0	0	0	0	0	0	0	0	0	0	0	0	0	0	0	0	0	0	0	0	0	0	0	0	0	0	0	0	0	0	0	0	0	0
9025004	-.7882	9.82396	14.73593	14.73593	4.91198	4.91198	4.91198	4.91198	14.73593	4.91198	14.73593	4.91198	14.73593	14.73593	14.73593	14.73593	4.91198	4.91198	14.73593	4.91198	4.91198	14.73593	14.73593	14.73593	4.91198	4.91198	4.91198	4.91198	14.73593	4.91198	14.73593	4.91198	14.73593	14.73593	14.73593	14.73593	4.91198	4.91198	14.73593	4.91198	4.91198	14.73593	4.91198	4.91198	14.73593	14.73593	14.73593	14.73593	4.91198
9025004	-1.2368	9.82396	14.73593	14.73593	4.91198	4.91198	4.91198	4.91198	14.73593	4.91198	14.73593	4.91198	14.73593	14.73593	14.73593	14.73593	4.91198	4.91198	14.73593	4.91198	4.91198	14.73593	14.73593	14.73593	4.91198	4.91198	4.91198	4.91198	14.73593	4.91198	14.73593	4.91198	14.73593	14.73593	14.73593	14.73593	4.91198	4.91198	14.73593	4.91198	4.91198	14.73593	4.91198	4.91198	14.73593	14.73593	14.73593	14.73593	4.91198
9025004	.7394	9.82396	14.73593	14.73593	4.91198	4.91198	4.91198	4.91198	14.73593	4.91198	14.73593	4.91198	14.73593	14.73593	14.73593	14.73593	4.91198	4.91198	14.73593	4.91198	4.91198	14.73593	14.73593	14.73593	4.91198	4.91198	4.91198	4.91198	14.73593	4.91198	14.73593	4.91198	14.73593	14.73593	14.73593	14.73593	4.91198	4.91198	14.73593	4.91198	4.91198	14.73593	4.91198	4.91198	14.73593	14.73593	14.73593	14.73593	4.91198
9025004		0	0	0	0	0	0	0	0	0	0	0	0	0	0	0	0	0	0	0	0	0	0	0	0	0	0	0	0	0	0	0	0	0	0	0	0	0	0	0	0	0	0	0	0	0	0	0	0
9025004		0	0	0	0	0	0	0	0	0	0	0	0	0	0	0	0	0	0	0	0	0	0	0	0	0	0	0	0	0	0	0	0	0	0	0	0	0	0	0	0	0	0	0	0	0	0	0	0
9025004	-3.5439	10.99123	16.04319	16.04319	5.49561	5.63544	5.63544	5.63544	16.48684	5.49561	16.48684	5.49561	16.48684	16.04319	16.04319	16.04319	5.49561	5.63544	16.48684	5.49561	5.63544	16.48684	16.04319	16.04319	5.49561	5.63544	5.63544	5.63544	16.48684	5.49561	16.48684	5.49561	16.48684	16.04319	16.04319	16.04319	5.49561	5.63544	16.48684	5.49561	5.63544	16.48684	5.63544	5.63544	16.48684	16.04319	16.04319	16.04319	5.49561
9025004		0	0	0	0	0	0	0	0	0	0	0	0	0	0	0	0	0	0	0	0	0	0	0	0	0	0	0	0	0	0	0	0	0	0	0	0	0	0	0	0	0	0	0	0	0	0	0	0
9025004		0	0	0	0	0	0	0	0	0	0	0	0	0	0	0	0	0	0	0	0	0	0	0	0	0	0	0	0	0	0	0	0	0	0	0	0	0	0	0	0	0	0	0	0	0	0	0	0
9025004	.7394	9.82396	14.73593	14.73593	4.91198	4.91198	4.91198	4.91198	14.73593	4.91198	14.73593	4.91198	14.73593	14.73593	14.73593	14.73593	4.91198	4.91198	14.73593	4.91198	4.91198	14.73593	14.73593	14.73593	4.91198	4.91198	4.91198	4.91198	14.73593	4.91198	14.73593	4.91198	14.73593	14.73593	14.73593	14.73593	4.91198	4.91198	14.73593	4.91198	4.91198	14.73593	4.91198	4.91198	14.73593	14.73593	14.73593	14.73593	4.91198
9025004	-1.2368	9.82396	14.73593	14.73593	4.91198	4.91198	4.91198	4.91198	14.73593	4.91198	14.73593	4.91198	14.73593	14.73593	14.73593	14.73593	4.91198	4.91198	14.73593	4.91198	4.91198	14.73593	14.73593	14.73593	4.91198	4.91198	4.91198	4.91198	14.73593	4.91198	14.73593	4.91198	14.73593	14.73593	14.73593	14.73593	4.91198	4.91198	14.73593	4.91198	4.91198	14.73593	4.91198	4.91198	14.73593	14.73593	14.73593	14.73593	4.91198
9025004	1.1396	9.82396	14.73593	14.73593	4.91198	4.91198	4.91198	4.91198	14.73593	4.91198	14.73593	4.91198	14.73593	14.73593	14.73593	14.73593	4.91198	4.91198	14.73593	4.91198	4.91198	14.73593	14.73593	14.73593	4.91198	4.91198	4.91198	4.91198	14.73593	4.91198	14.73593	4.91198	14.73593	14.73593	14.73593	14.73593	4.91198	4.91198	14.73593	4.91198	4.91198	14.73593	4.91198	4.91198	14.73593	14.73593	14.73593	14.73593	4.91198
9025004	1.4727	9.82396	14.73593	14.73593	4.91198	4.91198	4.91198	4.91198	14.73593	4.91198	14.73593	4.91198	14.73593	14.73593	14.73593	14.73593	4.91198	4.91198	14.73593	4.91198	4.91198	14.73593	14.73593	14.73593	4.91198	4.91198	4.91198	4.91198	14.73593	4.91198	14.73593	4.91198	14.73593	14.73593	14.73593	14.73593	4.91198	4.91198	14.73593	4.91198	4.91198	14.73593	4.91198	4.91198	14.73593	14.73593	14.73593	14.73593	4.91198
9025004	-.7882	9.82396	14.73593	14.73593	4.91198	4.91198	4.91198	4.91198	14.73593	4.91198	14.73593	4.91198	14.73593	14.73593	14.73593	14.73593	4.91198	4.91198	14.73593	4.91198	4.91198	14.73593	14.73593	14.73593	4.91198	4.91198	4.91198	4.91198	14.73593	4.91198	14.73593	4.91198	14.73593	14.73593	14.73593	14.73593	4.91198	4.91198	14.73593	4.91198	4.91198	14.73593	4.91198	4.91198	14.73593	14.73593	14.73593	14.73593	4.91198
9025004	-1.2368	9.82396	14.73593	14.73593	4.91198	4.91198	4.91198	4.91198	14.73593	4.91198	14.73593	4.91198	14.73593	14.73593	14.73593	14.73593	4.91198	4.91198	14.73593	4.91198	4.91198	14.73593	14.73593	14.73593	4.91198	4.91198	4.91198	4.91198	14.73593	4.91198	14.73593	4.91198	14.73593	14.73593	14.73593	14.73593	4.91198	4.91198	14.73593	4.91198	4.91198	14.73593	4.91198	4.91198	14.73593	14.73593	14.73593	14.73593	4.91198
9025004	1.4727	9.82396	14.73593	14.73593	4.91198	4.91198	4.91198	4.91198	14.73593	4.91198	14.73593	4.91198	14.73593	14.73593	14.73593	14.73593	4.91198	4.91198	14.73593	4.91198	4.91198	14.73593	14.73593	14.73593	4.91198	4.91198	4.91198	4.91198	14.73593	4.91198	14.73593	4.91198	14.73593	14.73593	14.73593	14.73593	4.91198	4.91198	14.73593	4.91198	4.91198	14.73593	4.91198	4.91198	14.73593	14.73593	14.73593	14.73593	4.91198
9025004		0	0	0	0	0	0	0	0	0	0	0	0	0	0	0	0	0	0	0	0	0	0	0	0	0	0	0	0	0	0	0	0	0	0	0	0	0	0	0	0	0	0	0	0	0	0	0	0
9025004	.3154	9.82396	14.73593	14.73593	4.91198	4.91198	4.91198	4.91198	14.73593	4.91198	14.73593	4.91198	14.73593	14.73593	14.73593	14.73593	4.91198	4.91198	14.73593	4.91198	4.91198	14.73593	14.73593	14.73593	4.91198	4.91198	4.91198	4.91198	14.73593	4.91198	14.73593	4.91198	14.73593	14.73593	14.73593	14.73593	4.91198	4.91198	14.73593	4.91198	4.91198	14.73593	4.91198	4.91198	14.73593	14.73593	14.73593	14.73593	4.91198
9025004		0	0	0	0	0	0	0	0	0	0	0	0	0	0	0	0	0	0	0	0	0	0	0	0	0	0	0	0	0	0	0	0	0	0	0	0	0	0	0	0	0	0	0	0	0	0	0	0
9025004		0	0	0	0	0	0	0	0	0	0	0	0	0	0	0	0	0	0	0	0	0	0	0	0	0	0	0	0	0	0	0	0	0	0	0	0	0	0	0	0	0	0	0	0	0	0	0	0
9025004	-.0729	12.33438	20.77382	20.77382	6.47428	5.39719	5.39719	5.39719	17.82978	6.47428	17.82978	6.47428	17.82978	20.77382	20.77382	20.77382	6.47428	5.39719	17.82978	6.47428	5.39719	17.82978	20.77382	20.77382	6.47428	5.39719	5.39719	5.39719	17.82978	6.47428	17.82978	6.47428	17.82978	20.77382	20.77382	20.77382	6.47428	5.39719	17.82978	6.47428	5.39719	17.82978	5.39719	5.39719	17.82978	20.77382	20.77382	20.77382	6.47428
9025004	.7394	9.82396	14.73593	14.73593	4.91198	4.91198	4.91198	4.91198	14.73593	4.91198	14.73593	4.91198	14.73593	14.73593	14.73593	14.73593	4.91198	4.91198	14.73593	4.91198	4.91198	14.73593	14.73593	14.73593	4.91198	4.91198	4.91198	4.91198	14.73593	4.91198	14.73593	4.91198	14.73593	14.73593	14.73593	14.73593	4.91198	4.91198	14.73593	4.91198	4.91198	14.73593	4.91198	4.91198	14.73593	14.73593	14.73593	14.73593	4.91198
9025004		9.82396	14.73593	14.73593	4.91198	4.91198	4.91198	4.91198	14.73593	4.91198	14.73593	4.91198	14.73593	14.73593	14.73593	14.73593	4.91198	4.91198	14.73593	4.91198	4.91198	14.73593	14.73593	14.73593	4.91198	4.91198	4.91198	4.91198	14.73593	4.91198	14.73593	4.91198	14.73593	14.73593	14.73593	14.73593	4.91198	4.91198	14.73593	4.91198	4.91198	14.73593	4.91198	4.91198	14.73593	14.73593	14.73593	14.73593	4.91198
9025004	1.2087	12.30078	19.60063	19.60063	5.95928	5.95928	5.95928	5.95928	19.60063	5.95928	19.60063	5.95928	19.60063	19.60063	19.60063	19.60063	5.95928	5.95928	19.60063	5.95928	5.95928	19.60063	19.60063	19.60063	5.95928	5.95928	5.95928	5.95928	19.60063	5.95928	19.60063	5.95928	19.60063	19.60063	19.60063	19.60063	5.95928	5.95928	19.60063	5.95928	5.95928	19.60063	5.95928	5.95928	19.60063	19.60063	19.60063	19.60063	5.95928
9025004	-.0729	12.33438	20.77382	20.77382	6.47428	5.39719	5.39719	5.39719	17.82978	6.47428	17.82978	6.47428	17.82978	20.77382	20.77382	20.77382	6.47428	5.39719	17.82978	6.47428	5.39719	17.82978	20.77382	20.77382	6.47428	5.39719	5.39719	5.39719	17.82978	6.47428	17.82978	6.47428	17.82978	20.77382	20.77382	20.77382	6.47428	5.39719	17.82978	6.47428	5.39719	17.82978	5.39719	5.39719	17.82978	20.77382	20.77382	20.77382	6.47428
9025004	-.0729	12.33438	20.77382	20.77382	6.47428	5.39719	5.39719	5.39719	17.82978	6.47428	17.82978	6.47428	17.82978	20.77382	20.77382	20.77382	6.47428	5.39719	17.82978	6.47428	5.39719	17.82978	20.77382	20.77382	6.47428	5.39719	5.39719	5.39719	17.82978	6.47428	17.82978	6.47428	17.82978	20.77382	20.77382	20.77382	6.47428	5.39719	17.82978	6.47428	5.39719	17.82978	5.39719	5.39719	17.82978	20.77382	20.77382	20.77382	6.47428
9025004		9.82396	14.73593	14.73593	4.91198	4.91198	4.91198	4.91198	14.73593	4.91198	14.73593	4.91198	14.73593	14.73593	14.73593	14.73593	4.91198	4.91198	14.73593	4.91198	4.91198	14.73593	14.73593	14.73593	4.91198	4.91198	4.91198	4.91198	14.73593	4.91198	14.73593	4.91198	14.73593	14.73593	14.73593	14.73593	4.91198	4.91198	14.73593	4.91198	4.91198	14.73593	4.91198	4.91198	14.73593	14.73593	14.73593	14.73593	4.91198
9025004		0	0	0	0	0	0	0	0	0	0	0	0	0	0	0	0	0	0	0	0	0	0	0	0	0	0	0	0	0	0	0	0	0	0	0	0	0	0	0	0	0	0	0	0	0	0	0	0
9025004	.3154	9.82396	14.73593	14.73593	4.91198	4.91198	4.91198	4.91198	14.73593	4.91198	14.73593	4.91198	14.73593	14.73593	14.73593	14.73593	4.91198	4.91198	14.73593	4.91198	4.91198	14.73593	14.73593	14.73593	4.91198	4.91198	4.91198	4.91198	14.73593	4.91198	14.73593	4.91198	14.73593	14.73593	14.73593	14.73593	4.91198	4.91198	14.73593	4.91198	4.91198	14.73593	4.91198	4.91198	14.73593	14.73593	14.73593	14.73593	4.91198
9025004		12.33438	20.77382	20.77382	6.47428	5.39719	5.39719	5.39719	17.82978	6.47428	17.82978	6.47428	17.82978	20.77382	20.77382	20.77382	6.47428	5.39719	17.82978	6.47428	5.39719	17.82978	20.77382	20.77382	6.47428	5.39719	5.39719	5.39719	17.82978	6.47428	17.82978	6.47428	17.82978	20.77382	20.77382	20.77382	6.47428	5.39719	17.82978	6.47428	5.39719	17.82978	5.39719	5.39719	17.82978	20.77382	20.77382	20.77382	6.47428
9025005	-.8918	13.79815	7.74638	7.74638	7.24261	18.11308	18.11308	18.11308	19.94571	7.24261	19.94571	7.24261	19.94571	7.74638	7.74638	7.74638	7.24261	18.11308	19.94571	7.24261	18.11308	19.94571	7.74638	7.74638	7.24261	18.11308	18.11308	18.11308	19.94571	7.24261	19.94571	7.24261	19.94571	7.74638	7.74638	7.74638	7.24261	18.11308	19.94571	7.24261	18.11308	19.94571	18.11308	18.11308	19.94571	7.74638	7.74638	7.74638	7.24261
9025005		0	0	0	0	0	0	0	0	0	0	0	0	0	0	0	0	0	0	0	0	0	0	0	0	0	0	0	0	0	0	0	0	0	0	0	0	0	0	0	0	0	0	0	0	0	0	0	0
9025005	-.88	11.08949	5.53766	5.53766	5.53766	16.65552	16.65552	16.65552	16.65552	5.53766	16.65552	5.53766	16.65552	5.53766	5.53766	5.53766	5.53766	16.65552	16.65552	5.53766	16.65552	16.65552	5.53766	5.53766	5.53766	16.65552	16.65552	16.65552	16.65552	5.53766	16.65552	5.53766	16.65552	5.53766	5.53766	5.53766	5.53766	16.65552	16.65552	5.53766	16.65552	16.65552	16.65552	16.65552	16.65552	5.53766	5.53766	5.53766	5.53766
9025005	.5168	11.08949	5.53766	5.53766	5.53766	16.65552	16.65552	16.65552	16.65552	5.53766	16.65552	5.53766	16.65552	5.53766	5.53766	5.53766	5.53766	16.65552	16.65552	5.53766	16.65552	16.65552	5.53766	5.53766	5.53766	16.65552	16.65552	16.65552	16.65552	5.53766	16.65552	5.53766	16.65552	5.53766	5.53766	5.53766	5.53766	16.65552	16.65552	5.53766	16.65552	16.65552	16.65552	16.65552	16.65552	5.53766	5.53766	5.53766	5.53766
9025005	.0889	12.2956	5.98236	5.98236	6.1478	18.91267	18.91267	18.91267	18.4434	6.1478	18.4434	6.1478	18.4434	5.98236	5.98236	5.98236	6.1478	18.91267	18.4434	6.1478	18.91267	18.4434	5.98236	5.98236	6.1478	18.91267	18.91267	18.91267	18.4434	6.1478	18.4434	6.1478	18.4434	5.98236	5.98236	5.98236	6.1478	18.91267	18.4434	6.1478	18.91267	18.4434	18.91267	18.91267	18.4434	5.98236	5.98236	5.98236	6.1478
9025005	.5168	11.08949	5.53766	5.53766	5.53766	16.65552	16.65552	16.65552	16.65552	5.53766	16.65552	5.53766	16.65552	5.53766	5.53766	5.53766	5.53766	16.65552	16.65552	5.53766	16.65552	16.65552	5.53766	5.53766	5.53766	16.65552	16.65552	16.65552	16.65552	5.53766	16.65552	5.53766	16.65552	5.53766	5.53766	5.53766	5.53766	16.65552	16.65552	5.53766	16.65552	16.65552	16.65552	16.65552	16.65552	5.53766	5.53766	5.53766	5.53766
9025005	.3308	12.2956	5.98236	5.98236	6.1478	18.91267	18.91267	18.91267	18.4434	6.1478	18.4434	6.1478	18.4434	5.98236	5.98236	5.98236	6.1478	18.91267	18.4434	6.1478	18.91267	18.4434	5.98236	5.98236	6.1478	18.91267	18.91267	18.91267	18.4434	6.1478	18.4434	6.1478	18.4434	5.98236	5.98236	5.98236	6.1478	18.91267	18.4434	6.1478	18.91267	18.4434	18.91267	18.91267	18.4434	5.98236	5.98236	5.98236	6.1478
9025005	.6538000000000001	13.79815	7.74638	7.74638	7.24261	18.11308	18.11308	18.11308	19.94571	7.24261	19.94571	7.24261	19.94571	7.74638	7.74638	7.74638	7.24261	18.11308	19.94571	7.24261	18.11308	19.94571	7.74638	7.74638	7.24261	18.11308	18.11308	18.11308	19.94571	7.24261	19.94571	7.24261	19.94571	7.74638	7.74638	7.74638	7.24261	18.11308	19.94571	7.24261	18.11308	19.94571	18.11308	18.11308	19.94571	7.74638	7.74638	7.74638	7.24261
9025005	-1.0123	12.2956	5.98236	5.98236	6.1478	18.91267	18.91267	18.91267	18.4434	6.1478	18.4434	6.1478	18.4434	5.98236	5.98236	5.98236	6.1478	18.91267	18.4434	6.1478	18.91267	18.4434	5.98236	5.98236	6.1478	18.91267	18.91267	18.91267	18.4434	6.1478	18.4434	6.1478	18.4434	5.98236	5.98236	5.98236	6.1478	18.91267	18.4434	6.1478	18.91267	18.4434	18.91267	18.91267	18.4434	5.98236	5.98236	5.98236	6.1478
9025005	.3293	13.79815	7.74638	7.74638	7.24261	18.11308	18.11308	18.11308	19.94571	7.24261	19.94571	7.24261	19.94571	7.74638	7.74638	7.74638	7.24261	18.11308	19.94571	7.24261	18.11308	19.94571	7.74638	7.74638	7.24261	18.11308	18.11308	18.11308	19.94571	7.24261	19.94571	7.24261	19.94571	7.74638	7.74638	7.74638	7.24261	18.11308	19.94571	7.24261	18.11308	19.94571	18.11308	18.11308	19.94571	7.74638	7.74638	7.74638	7.24261
9025005	.9784000000000001	11.41047	5.70523	5.70523	5.70523	17.1157	17.1157	17.1157	17.1157	5.70523	17.1157	5.70523	17.1157	5.70523	5.70523	5.70523	5.70523	17.1157	17.1157	5.70523	17.1157	17.1157	5.70523	5.70523	5.70523	17.1157	17.1157	17.1157	17.1157	5.70523	17.1157	5.70523	17.1157	5.70523	5.70523	5.70523	5.70523	17.1157	17.1157	5.70523	17.1157	17.1157	17.1157	17.1157	17.1157	5.70523	5.70523	5.70523	5.70523
9025005	.3293	13.79815	7.74638	7.74638	7.24261	18.11308	18.11308	18.11308	19.94571	7.24261	19.94571	7.24261	19.94571	7.74638	7.74638	7.74638	7.24261	18.11308	19.94571	7.24261	18.11308	19.94571	7.74638	7.74638	7.24261	18.11308	18.11308	18.11308	19.94571	7.24261	19.94571	7.24261	19.94571	7.74638	7.74638	7.74638	7.24261	18.11308	19.94571	7.24261	18.11308	19.94571	18.11308	18.11308	19.94571	7.74638	7.74638	7.74638	7.24261
9025005		0	0	0	0	0	0	0	0	0	0	0	0	0	0	0	0	0	0	0	0	0	0	0	0	0	0	0	0	0	0	0	0	0	0	0	0	0	0	0	0	0	0	0	0	0	0	0	0
9025005		0	0	0	0	0	0	0	0	0	0	0	0	0	0	0	0	0	0	0	0	0	0	0	0	0	0	0	0	0	0	0	0	0	0	0	0	0	0	0	0	0	0	0	0	0	0	0	0
9025005	.5168	11.08949	5.53766	5.53766	5.53766	16.65552	16.65552	16.65552	16.65552	5.53766	16.65552	5.53766	16.65552	5.53766	5.53766	5.53766	5.53766	16.65552	16.65552	5.53766	16.65552	16.65552	5.53766	5.53766	5.53766	16.65552	16.65552	16.65552	16.65552	5.53766	16.65552	5.53766	16.65552	5.53766	5.53766	5.53766	5.53766	16.65552	16.65552	5.53766	16.65552	16.65552	16.65552	16.65552	16.65552	5.53766	5.53766	5.53766	5.53766
9025005	1.0449	13.79815	7.74638	7.74638	7.24261	18.11308	18.11308	18.11308	19.94571	7.24261	19.94571	7.24261	19.94571	7.74638	7.74638	7.74638	7.24261	18.11308	19.94571	7.24261	18.11308	19.94571	7.74638	7.74638	7.24261	18.11308	18.11308	18.11308	19.94571	7.24261	19.94571	7.24261	19.94571	7.74638	7.74638	7.74638	7.24261	18.11308	19.94571	7.24261	18.11308	19.94571	18.11308	18.11308	19.94571	7.74638	7.74638	7.74638	7.24261
9025005	-.8080000000000001	11.41047	5.70523	5.70523	5.70523	17.1157	17.1157	17.1157	17.1157	5.70523	17.1157	5.70523	17.1157	5.70523	5.70523	5.70523	5.70523	17.1157	17.1157	5.70523	17.1157	17.1157	5.70523	5.70523	5.70523	17.1157	17.1157	17.1157	17.1157	5.70523	17.1157	5.70523	17.1157	5.70523	5.70523	5.70523	5.70523	17.1157	17.1157	5.70523	17.1157	17.1157	17.1157	17.1157	17.1157	5.70523	5.70523	5.70523	5.70523
9025005	.0889	12.2956	5.98236	5.98236	6.1478	18.91267	18.91267	18.91267	18.4434	6.1478	18.4434	6.1478	18.4434	5.98236	5.98236	5.98236	6.1478	18.91267	18.4434	6.1478	18.91267	18.4434	5.98236	5.98236	6.1478	18.91267	18.91267	18.91267	18.4434	6.1478	18.4434	6.1478	18.4434	5.98236	5.98236	5.98236	6.1478	18.91267	18.4434	6.1478	18.91267	18.4434	18.91267	18.91267	18.4434	5.98236	5.98236	5.98236	6.1478
9025005	-.2203	13.79815	7.74638	7.74638	7.24261	18.11308	18.11308	18.11308	19.94571	7.24261	19.94571	7.24261	19.94571	7.74638	7.74638	7.74638	7.24261	18.11308	19.94571	7.24261	18.11308	19.94571	7.74638	7.74638	7.24261	18.11308	18.11308	18.11308	19.94571	7.24261	19.94571	7.24261	19.94571	7.74638	7.74638	7.74638	7.24261	18.11308	19.94571	7.24261	18.11308	19.94571	18.11308	18.11308	19.94571	7.74638	7.74638	7.74638	7.24261
9025005	.0342	13.79815	7.74638	7.74638	7.24261	18.11308	18.11308	18.11308	19.94571	7.24261	19.94571	7.24261	19.94571	7.74638	7.74638	7.74638	7.24261	18.11308	19.94571	7.24261	18.11308	19.94571	7.74638	7.74638	7.24261	18.11308	18.11308	18.11308	19.94571	7.24261	19.94571	7.24261	19.94571	7.74638	7.74638	7.74638	7.24261	18.11308	19.94571	7.24261	18.11308	19.94571	18.11308	18.11308	19.94571	7.74638	7.74638	7.74638	7.24261
9025005	-.3974	11.08949	5.53766	5.53766	5.53766	16.65552	16.65552	16.65552	16.65552	5.53766	16.65552	5.53766	16.65552	5.53766	5.53766	5.53766	5.53766	16.65552	16.65552	5.53766	16.65552	16.65552	5.53766	5.53766	5.53766	16.65552	16.65552	16.65552	16.65552	5.53766	16.65552	5.53766	16.65552	5.53766	5.53766	5.53766	5.53766	16.65552	16.65552	5.53766	16.65552	16.65552	16.65552	16.65552	16.65552	5.53766	5.53766	5.53766	5.53766
9025005	.0342	13.79815	7.74638	7.74638	7.24261	18.11308	18.11308	18.11308	19.94571	7.24261	19.94571	7.24261	19.94571	7.74638	7.74638	7.74638	7.24261	18.11308	19.94571	7.24261	18.11308	19.94571	7.74638	7.74638	7.24261	18.11308	18.11308	18.11308	19.94571	7.24261	19.94571	7.24261	19.94571	7.74638	7.74638	7.74638	7.24261	18.11308	19.94571	7.24261	18.11308	19.94571	18.11308	18.11308	19.94571	7.74638	7.74638	7.74638	7.24261
9025005	-1.631	11.41047	5.70523	5.70523	5.70523	17.1157	17.1157	17.1157	17.1157	5.70523	17.1157	5.70523	17.1157	5.70523	5.70523	5.70523	5.70523	17.1157	17.1157	5.70523	17.1157	17.1157	5.70523	5.70523	5.70523	17.1157	17.1157	17.1157	17.1157	5.70523	17.1157	5.70523	17.1157	5.70523	5.70523	5.70523	5.70523	17.1157	17.1157	5.70523	17.1157	17.1157	17.1157	17.1157	17.1157	5.70523	5.70523	5.70523	5.70523
9025005	-1.631	11.41047	5.70523	5.70523	5.70523	17.1157	17.1157	17.1157	17.1157	5.70523	17.1157	5.70523	17.1157	5.70523	5.70523	5.70523	5.70523	17.1157	17.1157	5.70523	17.1157	17.1157	5.70523	5.70523	5.70523	17.1157	17.1157	17.1157	17.1157	5.70523	17.1157	5.70523	17.1157	5.70523	5.70523	5.70523	5.70523	17.1157	17.1157	5.70523	17.1157	17.1157	17.1157	17.1157	17.1157	5.70523	5.70523	5.70523	5.70523
9025005	-2.6386	13.79815	7.74638	7.74638	7.24261	18.11308	18.11308	18.11308	19.94571	7.24261	19.94571	7.24261	19.94571	7.74638	7.74638	7.74638	7.24261	18.11308	19.94571	7.24261	18.11308	19.94571	7.74638	7.74638	7.24261	18.11308	18.11308	18.11308	19.94571	7.24261	19.94571	7.24261	19.94571	7.74638	7.74638	7.74638	7.24261	18.11308	19.94571	7.24261	18.11308	19.94571	18.11308	18.11308	19.94571	7.74638	7.74638	7.74638	7.24261
9025005	1.0449	13.79815	7.74638	7.74638	7.24261	18.11308	18.11308	18.11308	19.94571	7.24261	19.94571	7.24261	19.94571	7.74638	7.74638	7.74638	7.24261	18.11308	19.94571	7.24261	18.11308	19.94571	7.74638	7.74638	7.24261	18.11308	18.11308	18.11308	19.94571	7.24261	19.94571	7.24261	19.94571	7.74638	7.74638	7.74638	7.24261	18.11308	19.94571	7.24261	18.11308	19.94571	18.11308	18.11308	19.94571	7.74638	7.74638	7.74638	7.24261
9025005	-1.2736	11.41047	5.70523	5.70523	5.70523	17.1157	17.1157	17.1157	17.1157	5.70523	17.1157	5.70523	17.1157	5.70523	5.70523	5.70523	5.70523	17.1157	17.1157	5.70523	17.1157	17.1157	5.70523	5.70523	5.70523	17.1157	17.1157	17.1157	17.1157	5.70523	17.1157	5.70523	17.1157	5.70523	5.70523	5.70523	5.70523	17.1157	17.1157	5.70523	17.1157	17.1157	17.1157	17.1157	17.1157	5.70523	5.70523	5.70523	5.70523
9025005	-.2203	13.79815	7.74638	7.74638	7.24261	18.11308	18.11308	18.11308	19.94571	7.24261	19.94571	7.24261	19.94571	7.74638	7.74638	7.74638	7.24261	18.11308	19.94571	7.24261	18.11308	19.94571	7.74638	7.74638	7.24261	18.11308	18.11308	18.11308	19.94571	7.24261	19.94571	7.24261	19.94571	7.74638	7.74638	7.74638	7.24261	18.11308	19.94571	7.24261	18.11308	19.94571	18.11308	18.11308	19.94571	7.74638	7.74638	7.74638	7.24261
9025005	-1.0123	12.2956	5.98236	5.98236	6.1478	18.91267	18.91267	18.91267	18.4434	6.1478	18.4434	6.1478	18.4434	5.98236	5.98236	5.98236	6.1478	18.91267	18.4434	6.1478	18.91267	18.4434	5.98236	5.98236	6.1478	18.91267	18.91267	18.91267	18.4434	6.1478	18.4434	6.1478	18.4434	5.98236	5.98236	5.98236	6.1478	18.91267	18.4434	6.1478	18.91267	18.4434	18.91267	18.91267	18.4434	5.98236	5.98236	5.98236	6.1478
9025005	-.2203	13.79815	7.74638	7.74638	7.24261	18.11308	18.11308	18.11308	19.94571	7.24261	19.94571	7.24261	19.94571	7.74638	7.74638	7.74638	7.24261	18.11308	19.94571	7.24261	18.11308	19.94571	7.74638	7.74638	7.24261	18.11308	18.11308	18.11308	19.94571	7.24261	19.94571	7.24261	19.94571	7.74638	7.74638	7.74638	7.24261	18.11308	19.94571	7.24261	18.11308	19.94571	18.11308	18.11308	19.94571	7.74638	7.74638	7.74638	7.24261
9025005	-.0407	11.41047	5.70523	5.70523	5.70523	17.1157	17.1157	17.1157	17.1157	5.70523	17.1157	5.70523	17.1157	5.70523	5.70523	5.70523	5.70523	17.1157	17.1157	5.70523	17.1157	17.1157	5.70523	5.70523	5.70523	17.1157	17.1157	17.1157	17.1157	5.70523	17.1157	5.70523	17.1157	5.70523	5.70523	5.70523	5.70523	17.1157	17.1157	5.70523	17.1157	17.1157	17.1157	17.1157	17.1157	5.70523	5.70523	5.70523	5.70523
9025005	.3064	12.2956	5.98236	5.98236	6.1478	18.91267	18.91267	18.91267	18.4434	6.1478	18.4434	6.1478	18.4434	5.98236	5.98236	5.98236	6.1478	18.91267	18.4434	6.1478	18.91267	18.4434	5.98236	5.98236	6.1478	18.91267	18.91267	18.91267	18.4434	6.1478	18.4434	6.1478	18.4434	5.98236	5.98236	5.98236	6.1478	18.91267	18.4434	6.1478	18.91267	18.4434	18.91267	18.91267	18.4434	5.98236	5.98236	5.98236	6.1478
9025005		0	0	0	0	0	0	0	0	0	0	0	0	0	0	0	0	0	0	0	0	0	0	0	0	0	0	0	0	0	0	0	0	0	0	0	0	0	0	0	0	0	0	0	0	0	0	0	0
9025005	1.2128	11.41047	5.70523	5.70523	5.70523	17.1157	17.1157	17.1157	17.1157	5.70523	17.1157	5.70523	17.1157	5.70523	5.70523	5.70523	5.70523	17.1157	17.1157	5.70523	17.1157	17.1157	5.70523	5.70523	5.70523	17.1157	17.1157	17.1157	17.1157	5.70523	17.1157	5.70523	17.1157	5.70523	5.70523	5.70523	5.70523	17.1157	17.1157	5.70523	17.1157	17.1157	17.1157	17.1157	17.1157	5.70523	5.70523	5.70523	5.70523
9025005	-.0407	11.41047	5.70523	5.70523	5.70523	17.1157	17.1157	17.1157	17.1157	5.70523	17.1157	5.70523	17.1157	5.70523	5.70523	5.70523	5.70523	17.1157	17.1157	5.70523	17.1157	17.1157	5.70523	5.70523	5.70523	17.1157	17.1157	17.1157	17.1157	5.70523	17.1157	5.70523	17.1157	5.70523	5.70523	5.70523	5.70523	17.1157	17.1157	5.70523	17.1157	17.1157	17.1157	17.1157	17.1157	5.70523	5.70523	5.70523	5.70523
9025005	-.0407	11.41047	5.70523	5.70523	5.70523	17.1157	17.1157	17.1157	17.1157	5.70523	17.1157	5.70523	17.1157	5.70523	5.70523	5.70523	5.70523	17.1157	17.1157	5.70523	17.1157	17.1157	5.70523	5.70523	5.70523	17.1157	17.1157	17.1157	17.1157	5.70523	17.1157	5.70523	17.1157	5.70523	5.70523	5.70523	5.70523	17.1157	17.1157	5.70523	17.1157	17.1157	17.1157	17.1157	17.1157	5.70523	5.70523	5.70523	5.70523
9025005		0	0	0	0	0	0	0	0	0	0	0	0	0	0	0	0	0	0	0	0	0	0	0	0	0	0	0	0	0	0	0	0	0	0	0	0	0	0	0	0	0	0	0	0	0	0	0	0
9025005	.3064	12.2956	5.98236	5.98236	6.1478	18.91267	18.91267	18.91267	18.4434	6.1478	18.4434	6.1478	18.4434	5.98236	5.98236	5.98236	6.1478	18.91267	18.4434	6.1478	18.91267	18.4434	5.98236	5.98236	6.1478	18.91267	18.91267	18.91267	18.4434	6.1478	18.4434	6.1478	18.4434	5.98236	5.98236	5.98236	6.1478	18.91267	18.4434	6.1478	18.91267	18.4434	18.91267	18.91267	18.4434	5.98236	5.98236	5.98236	6.1478
9025005		0	0	0	0	0	0	0	0	0	0	0	0	0	0	0	0	0	0	0	0	0	0	0	0	0	0	0	0	0	0	0	0	0	0	0	0	0	0	0	0	0	0	0	0	0	0	0	0
9025005	-.8080000000000001	11.41047	5.70523	5.70523	5.70523	17.1157	17.1157	17.1157	17.1157	5.70523	17.1157	5.70523	17.1157	5.70523	5.70523	5.70523	5.70523	17.1157	17.1157	5.70523	17.1157	17.1157	5.70523	5.70523	5.70523	17.1157	17.1157	17.1157	17.1157	5.70523	17.1157	5.70523	17.1157	5.70523	5.70523	5.70523	5.70523	17.1157	17.1157	5.70523	17.1157	17.1157	17.1157	17.1157	17.1157	5.70523	5.70523	5.70523	5.70523
9025005		0	0	0	0	0	0	0	0	0	0	0	0	0	0	0	0	0	0	0	0	0	0	0	0	0	0	0	0	0	0	0	0	0	0	0	0	0	0	0	0	0	0	0	0	0	0	0	0
9025005	-.3974	11.08949	5.53766	5.53766	5.53766	16.65552	16.65552	16.65552	16.65552	5.53766	16.65552	5.53766	16.65552	5.53766	5.53766	5.53766	5.53766	16.65552	16.65552	5.53766	16.65552	16.65552	5.53766	5.53766	5.53766	16.65552	16.65552	16.65552	16.65552	5.53766	16.65552	5.53766	16.65552	5.53766	5.53766	5.53766	5.53766	16.65552	16.65552	5.53766	16.65552	16.65552	16.65552	16.65552	16.65552	5.53766	5.53766	5.53766	5.53766
9025005	-.88	11.08949	5.53766	5.53766	5.53766	16.65552	16.65552	16.65552	16.65552	5.53766	16.65552	5.53766	16.65552	5.53766	5.53766	5.53766	5.53766	16.65552	16.65552	5.53766	16.65552	16.65552	5.53766	5.53766	5.53766	16.65552	16.65552	16.65552	16.65552	5.53766	16.65552	5.53766	16.65552	5.53766	5.53766	5.53766	5.53766	16.65552	16.65552	5.53766	16.65552	16.65552	16.65552	16.65552	16.65552	5.53766	5.53766	5.53766	5.53766
9025005	.3293	13.79815	7.74638	7.74638	7.24261	18.11308	18.11308	18.11308	19.94571	7.24261	19.94571	7.24261	19.94571	7.74638	7.74638	7.74638	7.24261	18.11308	19.94571	7.24261	18.11308	19.94571	7.74638	7.74638	7.24261	18.11308	18.11308	18.11308	19.94571	7.24261	19.94571	7.24261	19.94571	7.74638	7.74638	7.74638	7.24261	18.11308	19.94571	7.24261	18.11308	19.94571	18.11308	18.11308	19.94571	7.74638	7.74638	7.74638	7.24261
9025005		0	0	0	0	0	0	0	0	0	0	0	0	0	0	0	0	0	0	0	0	0	0	0	0	0	0	0	0	0	0	0	0	0	0	0	0	0	0	0	0	0	0	0	0	0	0	0	0
9025005	-1.631	11.41047	5.70523	5.70523	5.70523	17.1157	17.1157	17.1157	17.1157	5.70523	17.1157	5.70523	17.1157	5.70523	5.70523	5.70523	5.70523	17.1157	17.1157	5.70523	17.1157	17.1157	5.70523	5.70523	5.70523	17.1157	17.1157	17.1157	17.1157	5.70523	17.1157	5.70523	17.1157	5.70523	5.70523	5.70523	5.70523	17.1157	17.1157	5.70523	17.1157	17.1157	17.1157	17.1157	17.1157	5.70523	5.70523	5.70523	5.70523
9025005	.7275	11.08949	5.53766	5.53766	5.53766	16.65552	16.65552	16.65552	16.65552	5.53766	16.65552	5.53766	16.65552	5.53766	5.53766	5.53766	5.53766	16.65552	16.65552	5.53766	16.65552	16.65552	5.53766	5.53766	5.53766	16.65552	16.65552	16.65552	16.65552	5.53766	16.65552	5.53766	16.65552	5.53766	5.53766	5.53766	5.53766	16.65552	16.65552	5.53766	16.65552	16.65552	16.65552	16.65552	16.65552	5.53766	5.53766	5.53766	5.53766
9025005	-.8080000000000001	11.41047	5.70523	5.70523	5.70523	17.1157	17.1157	17.1157	17.1157	5.70523	17.1157	5.70523	17.1157	5.70523	5.70523	5.70523	5.70523	17.1157	17.1157	5.70523	17.1157	17.1157	5.70523	5.70523	5.70523	17.1157	17.1157	17.1157	17.1157	5.70523	17.1157	5.70523	17.1157	5.70523	5.70523	5.70523	5.70523	17.1157	17.1157	5.70523	17.1157	17.1157	17.1157	17.1157	17.1157	5.70523	5.70523	5.70523	5.70523
9025005	.3308	12.2956	5.98236	5.98236	6.1478	18.91267	18.91267	18.91267	18.4434	6.1478	18.4434	6.1478	18.4434	5.98236	5.98236	5.98236	6.1478	18.91267	18.4434	6.1478	18.91267	18.4434	5.98236	5.98236	6.1478	18.91267	18.91267	18.91267	18.4434	6.1478	18.4434	6.1478	18.4434	5.98236	5.98236	5.98236	6.1478	18.91267	18.4434	6.1478	18.91267	18.4434	18.91267	18.91267	18.4434	5.98236	5.98236	5.98236	6.1478
9025005	-.8918	13.79815	7.74638	7.74638	7.24261	18.11308	18.11308	18.11308	19.94571	7.24261	19.94571	7.24261	19.94571	7.74638	7.74638	7.74638	7.24261	18.11308	19.94571	7.24261	18.11308	19.94571	7.74638	7.74638	7.24261	18.11308	18.11308	18.11308	19.94571	7.24261	19.94571	7.24261	19.94571	7.74638	7.74638	7.74638	7.24261	18.11308	19.94571	7.24261	18.11308	19.94571	18.11308	18.11308	19.94571	7.74638	7.74638	7.74638	7.24261
9025005	1.2128	11.41047	5.70523	5.70523	5.70523	17.1157	17.1157	17.1157	17.1157	5.70523	17.1157	5.70523	17.1157	5.70523	5.70523	5.70523	5.70523	17.1157	17.1157	5.70523	17.1157	17.1157	5.70523	5.70523	5.70523	17.1157	17.1157	17.1157	17.1157	5.70523	17.1157	5.70523	17.1157	5.70523	5.70523	5.70523	5.70523	17.1157	17.1157	5.70523	17.1157	17.1157	17.1157	17.1157	17.1157	5.70523	5.70523	5.70523	5.70523
9025005	-.88	11.08949	5.53766	5.53766	5.53766	16.65552	16.65552	16.65552	16.65552	5.53766	16.65552	5.53766	16.65552	5.53766	5.53766	5.53766	5.53766	16.65552	16.65552	5.53766	16.65552	16.65552	5.53766	5.53766	5.53766	16.65552	16.65552	16.65552	16.65552	5.53766	16.65552	5.53766	16.65552	5.53766	5.53766	5.53766	5.53766	16.65552	16.65552	5.53766	16.65552	16.65552	16.65552	16.65552	16.65552	5.53766	5.53766	5.53766	5.53766
9025005	-1.2736	11.41047	5.70523	5.70523	5.70523	17.1157	17.1157	17.1157	17.1157	5.70523	17.1157	5.70523	17.1157	5.70523	5.70523	5.70523	5.70523	17.1157	17.1157	5.70523	17.1157	17.1157	5.70523	5.70523	5.70523	17.1157	17.1157	17.1157	17.1157	5.70523	17.1157	5.70523	17.1157	5.70523	5.70523	5.70523	5.70523	17.1157	17.1157	5.70523	17.1157	17.1157	17.1157	17.1157	17.1157	5.70523	5.70523	5.70523	5.70523
9025005	.3064	12.2956	5.98236	5.98236	6.1478	18.91267	18.91267	18.91267	18.4434	6.1478	18.4434	6.1478	18.4434	5.98236	5.98236	5.98236	6.1478	18.91267	18.4434	6.1478	18.91267	18.4434	5.98236	5.98236	6.1478	18.91267	18.91267	18.91267	18.4434	6.1478	18.4434	6.1478	18.4434	5.98236	5.98236	5.98236	6.1478	18.91267	18.4434	6.1478	18.91267	18.4434	18.91267	18.91267	18.4434	5.98236	5.98236	5.98236	6.1478
9025005	.0342	13.79815	7.74638	7.74638	7.24261	18.11308	18.11308	18.11308	19.94571	7.24261	19.94571	7.24261	19.94571	7.74638	7.74638	7.74638	7.24261	18.11308	19.94571	7.24261	18.11308	19.94571	7.74638	7.74638	7.24261	18.11308	18.11308	18.11308	19.94571	7.24261	19.94571	7.24261	19.94571	7.74638	7.74638	7.74638	7.24261	18.11308	19.94571	7.24261	18.11308	19.94571	18.11308	18.11308	19.94571	7.74638	7.74638	7.74638	7.24261
9025005	1.0449	13.79815	7.74638	7.74638	7.24261	18.11308	18.11308	18.11308	19.94571	7.24261	19.94571	7.24261	19.94571	7.74638	7.74638	7.74638	7.24261	18.11308	19.94571	7.24261	18.11308	19.94571	7.74638	7.74638	7.24261	18.11308	18.11308	18.11308	19.94571	7.24261	19.94571	7.24261	19.94571	7.74638	7.74638	7.74638	7.24261	18.11308	19.94571	7.24261	18.11308	19.94571	18.11308	18.11308	19.94571	7.74638	7.74638	7.74638	7.24261
9025005	.7275	11.08949	5.53766	5.53766	5.53766	16.65552	16.65552	16.65552	16.65552	5.53766	16.65552	5.53766	16.65552	5.53766	5.53766	5.53766	5.53766	16.65552	16.65552	5.53766	16.65552	16.65552	5.53766	5.53766	5.53766	16.65552	16.65552	16.65552	16.65552	5.53766	16.65552	5.53766	16.65552	5.53766	5.53766	5.53766	5.53766	16.65552	16.65552	5.53766	16.65552	16.65552	16.65552	16.65552	16.65552	5.53766	5.53766	5.53766	5.53766
9025005	1.2128	11.41047	5.70523	5.70523	5.70523	17.1157	17.1157	17.1157	17.1157	5.70523	17.1157	5.70523	17.1157	5.70523	5.70523	5.70523	5.70523	17.1157	17.1157	5.70523	17.1157	17.1157	5.70523	5.70523	5.70523	17.1157	17.1157	17.1157	17.1157	5.70523	17.1157	5.70523	17.1157	5.70523	5.70523	5.70523	5.70523	17.1157	17.1157	5.70523	17.1157	17.1157	17.1157	17.1157	17.1157	5.70523	5.70523	5.70523	5.70523
9025005	.6538000000000001	13.79815	7.74638	7.74638	7.24261	18.11308	18.11308	18.11308	19.94571	7.24261	19.94571	7.24261	19.94571	7.74638	7.74638	7.74638	7.24261	18.11308	19.94571	7.24261	18.11308	19.94571	7.74638	7.74638	7.24261	18.11308	18.11308	18.11308	19.94571	7.24261	19.94571	7.24261	19.94571	7.74638	7.74638	7.74638	7.24261	18.11308	19.94571	7.24261	18.11308	19.94571	18.11308	18.11308	19.94571	7.74638	7.74638	7.74638	7.24261
9025005	-1.2736	11.41047	5.70523	5.70523	5.70523	17.1157	17.1157	17.1157	17.1157	5.70523	17.1157	5.70523	17.1157	5.70523	5.70523	5.70523	5.70523	17.1157	17.1157	5.70523	17.1157	17.1157	5.70523	5.70523	5.70523	17.1157	17.1157	17.1157	17.1157	5.70523	17.1157	5.70523	17.1157	5.70523	5.70523	5.70523	5.70523	17.1157	17.1157	5.70523	17.1157	17.1157	17.1157	17.1157	17.1157	5.70523	5.70523	5.70523	5.70523
9025005	.9784000000000001	11.41047	5.70523	5.70523	5.70523	17.1157	17.1157	17.1157	17.1157	5.70523	17.1157	5.70523	17.1157	5.70523	5.70523	5.70523	5.70523	17.1157	17.1157	5.70523	17.1157	17.1157	5.70523	5.70523	5.70523	17.1157	17.1157	17.1157	17.1157	5.70523	17.1157	5.70523	17.1157	5.70523	5.70523	5.70523	5.70523	17.1157	17.1157	5.70523	17.1157	17.1157	17.1157	17.1157	17.1157	5.70523	5.70523	5.70523	5.70523
9025005	.7275	11.08949	5.53766	5.53766	5.53766	16.65552	16.65552	16.65552	16.65552	5.53766	16.65552	5.53766	16.65552	5.53766	5.53766	5.53766	5.53766	16.65552	16.65552	5.53766	16.65552	16.65552	5.53766	5.53766	5.53766	16.65552	16.65552	16.65552	16.65552	5.53766	16.65552	5.53766	16.65552	5.53766	5.53766	5.53766	5.53766	16.65552	16.65552	5.53766	16.65552	16.65552	16.65552	16.65552	16.65552	5.53766	5.53766	5.53766	5.53766
9025005	-2.6386	13.79815	7.74638	7.74638	7.24261	18.11308	18.11308	18.11308	19.94571	7.24261	19.94571	7.24261	19.94571	7.74638	7.74638	7.74638	7.24261	18.11308	19.94571	7.24261	18.11308	19.94571	7.74638	7.74638	7.24261	18.11308	18.11308	18.11308	19.94571	7.24261	19.94571	7.24261	19.94571	7.74638	7.74638	7.74638	7.24261	18.11308	19.94571	7.24261	18.11308	19.94571	18.11308	18.11308	19.94571	7.74638	7.74638	7.74638	7.24261
9025005	.6538000000000001	13.79815	7.74638	7.74638	7.24261	18.11308	18.11308	18.11308	19.94571	7.24261	19.94571	7.24261	19.94571	7.74638	7.74638	7.74638	7.24261	18.11308	19.94571	7.24261	18.11308	19.94571	7.74638	7.74638	7.24261	18.11308	18.11308	18.11308	19.94571	7.24261	19.94571	7.24261	19.94571	7.74638	7.74638	7.74638	7.24261	18.11308	19.94571	7.24261	18.11308	19.94571	18.11308	18.11308	19.94571	7.74638	7.74638	7.74638	7.24261
9025005	-.3974	11.08949	5.53766	5.53766	5.53766	16.65552	16.65552	16.65552	16.65552	5.53766	16.65552	5.53766	16.65552	5.53766	5.53766	5.53766	5.53766	16.65552	16.65552	5.53766	16.65552	16.65552	5.53766	5.53766	5.53766	16.65552	16.65552	16.65552	16.65552	5.53766	16.65552	5.53766	16.65552	5.53766	5.53766	5.53766	5.53766	16.65552	16.65552	5.53766	16.65552	16.65552	16.65552	16.65552	16.65552	5.53766	5.53766	5.53766	5.53766
9025005	.9784000000000001	11.41047	5.70523	5.70523	5.70523	17.1157	17.1157	17.1157	17.1157	5.70523	17.1157	5.70523	17.1157	5.70523	5.70523	5.70523	5.70523	17.1157	17.1157	5.70523	17.1157	17.1157	5.70523	5.70523	5.70523	17.1157	17.1157	17.1157	17.1157	5.70523	17.1157	5.70523	17.1157	5.70523	5.70523	5.70523	5.70523	17.1157	17.1157	5.70523	17.1157	17.1157	17.1157	17.1157	17.1157	5.70523	5.70523	5.70523	5.70523
9025005	.3308	12.2956	5.98236	5.98236	6.1478	18.91267	18.91267	18.91267	18.4434	6.1478	18.4434	6.1478	18.4434	5.98236	5.98236	5.98236	6.1478	18.91267	18.4434	6.1478	18.91267	18.4434	5.98236	5.98236	6.1478	18.91267	18.91267	18.91267	18.4434	6.1478	18.4434	6.1478	18.4434	5.98236	5.98236	5.98236	6.1478	18.91267	18.4434	6.1478	18.91267	18.4434	18.91267	18.91267	18.4434	5.98236	5.98236	5.98236	6.1478
9025005	-.8918	13.79815	7.74638	7.74638	7.24261	18.11308	18.11308	18.11308	19.94571	7.24261	19.94571	7.24261	19.94571	7.74638	7.74638	7.74638	7.24261	18.11308	19.94571	7.24261	18.11308	19.94571	7.74638	7.74638	7.24261	18.11308	18.11308	18.11308	19.94571	7.24261	19.94571	7.24261	19.94571	7.74638	7.74638	7.74638	7.24261	18.11308	19.94571	7.24261	18.11308	19.94571	18.11308	18.11308	19.94571	7.74638	7.74638	7.74638	7.24261
9025005	.0889	12.2956	5.98236	5.98236	6.1478	18.91267	18.91267	18.91267	18.4434	6.1478	18.4434	6.1478	18.4434	5.98236	5.98236	5.98236	6.1478	18.91267	18.4434	6.1478	18.91267	18.4434	5.98236	5.98236	6.1478	18.91267	18.91267	18.91267	18.4434	6.1478	18.4434	6.1478	18.4434	5.98236	5.98236	5.98236	6.1478	18.91267	18.4434	6.1478	18.91267	18.4434	18.91267	18.91267	18.4434	5.98236	5.98236	5.98236	6.1478
9025005		0	0	0	0	0	0	0	0	0	0	0	0	0	0	0	0	0	0	0	0	0	0	0	0	0	0	0	0	0	0	0	0	0	0	0	0	0	0	0	0	0	0	0	0	0	0	0	0
9025005	-1.0123	12.2956	5.98236	5.98236	6.1478	18.91267	18.91267	18.91267	18.4434	6.1478	18.4434	6.1478	18.4434	5.98236	5.98236	5.98236	6.1478	18.91267	18.4434	6.1478	18.91267	18.4434	5.98236	5.98236	6.1478	18.91267	18.91267	18.91267	18.4434	6.1478	18.4434	6.1478	18.4434	5.98236	5.98236	5.98236	6.1478	18.91267	18.4434	6.1478	18.91267	18.4434	18.91267	18.91267	18.4434	5.98236	5.98236	5.98236	6.1478
9025005	-2.6386	13.79815	7.74638	7.74638	7.24261	18.11308	18.11308	18.11308	19.94571	7.24261	19.94571	7.24261	19.94571	7.74638	7.74638	7.74638	7.24261	18.11308	19.94571	7.24261	18.11308	19.94571	7.74638	7.74638	7.24261	18.11308	18.11308	18.11308	19.94571	7.24261	19.94571	7.24261	19.94571	7.74638	7.74638	7.74638	7.24261	18.11308	19.94571	7.24261	18.11308	19.94571	18.11308	18.11308	19.94571	7.74638	7.74638	7.74638	7.24261
9025006	.4628	10.325	15.46771	15.46771	15.46771	5.16911	5.16911	5.16911	5.16911	15.46771	5.16911	15.46771	5.16911	15.46771	15.46771	15.46771	15.46771	5.16911	5.16911	15.46771	5.16911	5.16911	15.46771	15.46771	15.46771	5.16911	5.16911	5.16911	5.16911	15.46771	5.16911	15.46771	5.16911	15.46771	15.46771	15.46771	15.46771	5.16911	5.16911	15.46771	5.16911	5.16911	5.16911	5.16911	5.16911	15.46771	15.46771	15.46771	15.46771
9025006		0	0	0	0	0	0	0	0	0	0	0	0	0	0	0	0	0	0	0	0	0	0	0	0	0	0	0	0	0	0	0	0	0	0	0	0	0	0	0	0	0	0	0	0	0	0	0	0
9025006	.9927	10.325	15.46771	15.46771	15.46771	5.16911	5.16911	5.16911	5.16911	15.46771	5.16911	15.46771	5.16911	15.46771	15.46771	15.46771	15.46771	5.16911	5.16911	15.46771	5.16911	5.16911	15.46771	15.46771	15.46771	5.16911	5.16911	5.16911	5.16911	15.46771	5.16911	15.46771	5.16911	15.46771	15.46771	15.46771	15.46771	5.16911	5.16911	15.46771	5.16911	5.16911	5.16911	5.16911	5.16911	15.46771	15.46771	15.46771	15.46771
9025006	.9474	10.325	15.46771	15.46771	15.46771	5.16911	5.16911	5.16911	5.16911	15.46771	5.16911	15.46771	5.16911	15.46771	15.46771	15.46771	15.46771	5.16911	5.16911	15.46771	5.16911	5.16911	15.46771	15.46771	15.46771	5.16911	5.16911	5.16911	5.16911	15.46771	5.16911	15.46771	5.16911	15.46771	15.46771	15.46771	15.46771	5.16911	5.16911	15.46771	5.16911	5.16911	5.16911	5.16911	5.16911	15.46771	15.46771	15.46771	15.46771
9025006	-.9025	10.14606	15.21909	15.21909	15.21909	5.07303	5.07303	5.07303	5.07303	15.21909	5.07303	15.21909	5.07303	15.21909	15.21909	15.21909	15.21909	5.07303	5.07303	15.21909	5.07303	5.07303	15.21909	15.21909	15.21909	5.07303	5.07303	5.07303	5.07303	15.21909	5.07303	15.21909	5.07303	15.21909	15.21909	15.21909	15.21909	5.07303	5.07303	15.21909	5.07303	5.07303	5.07303	5.07303	5.07303	15.21909	15.21909	15.21909	15.21909
9025006	-1.1963	13.29461	19.48925	18.57577	19.48925	6.60443	6.23995	6.23995	6.23995	18.57577	6.60443	18.57577	6.60443	18.57577	19.48925	19.48925	19.48925	6.60443	6.23995	18.57577	6.60443	6.23995	20.79001	20.06206	20.79001	7.13351	6.8641	6.8641	6.8641	20.06206	7.13351	20.06206	7.13351	20.06206	20.79001	20.79001	20.79001	7.13351	6.8641	20.06206	7.13351	6.8641	6.8641	7.13351	6.8641	20.06206	20.79001	20.79001	20.79001
9025006		0	0	0	0	0	0	0	0	0	0	0	0	0	0	0	0	0	0	0	0	0	0	0	0	0	0	0	0	0	0	0	0	0	0	0	0	0	0	0	0	0	0	0	0	0	0	0	0
9025006	-1.1963	13.29461	19.48925	18.57577	19.48925	6.60443	6.23995	6.23995	6.23995	18.57577	6.60443	18.57577	6.60443	18.57577	19.48925	19.48925	19.48925	6.60443	6.23995	18.57577	6.60443	6.23995	20.79001	20.06206	20.79001	7.13351	6.8641	6.8641	6.8641	20.06206	7.13351	20.06206	7.13351	20.06206	20.79001	20.79001	20.79001	7.13351	6.8641	20.06206	7.13351	6.8641	6.8641	7.13351	6.8641	20.06206	20.79001	20.79001	20.79001
9025006	-.9583	10.14606	15.21909	15.21909	15.21909	5.07303	5.07303	5.07303	5.07303	15.21909	5.07303	15.21909	5.07303	15.21909	15.21909	15.21909	15.21909	5.07303	5.07303	15.21909	5.07303	5.07303	15.21909	15.21909	15.21909	5.07303	5.07303	5.07303	5.07303	15.21909	5.07303	15.21909	5.07303	15.21909	15.21909	15.21909	15.21909	5.07303	5.07303	15.21909	5.07303	5.07303	5.07303	5.07303	5.07303	15.21909	15.21909	15.21909	15.21909
9025006	.5644	13.29461	19.48925	18.57577	19.48925	6.60443	6.23995	6.23995	6.23995	18.57577	6.60443	18.57577	6.60443	18.57577	19.48925	19.48925	19.48925	6.60443	6.23995	18.57577	6.60443	6.23995	20.79001	20.06206	20.79001	7.13351	6.8641	6.8641	6.8641	20.06206	7.13351	20.06206	7.13351	20.06206	20.79001	20.79001	20.79001	7.13351	6.8641	20.06206	7.13351	6.8641	6.8641	7.13351	6.8641	20.06206	20.79001	20.79001	20.79001
9025006		0	0	0	0	0	0	0	0	0	0	0	0	0	0	0	0	0	0	0	0	0	0	0	0	0	0	0	0	0	0	0	0	0	0	0	0	0	0	0	0	0	0	0	0	0	0	0	0
9025006	1.0221	10.14606	15.21909	15.21909	15.21909	5.07303	5.07303	5.07303	5.07303	15.21909	5.07303	15.21909	5.07303	15.21909	15.21909	15.21909	15.21909	5.07303	5.07303	15.21909	5.07303	5.07303	15.21909	15.21909	15.21909	5.07303	5.07303	5.07303	5.07303	15.21909	5.07303	15.21909	5.07303	15.21909	15.21909	15.21909	15.21909	5.07303	5.07303	15.21909	5.07303	5.07303	5.07303	5.07303	5.07303	15.21909	15.21909	15.21909	15.21909
9025006		10.14606	15.21909	15.21909	15.21909	5.07303	5.07303	5.07303	5.07303	15.21909	5.07303	15.21909	5.07303	15.21909	15.21909	15.21909	15.21909	5.07303	5.07303	15.21909	5.07303	5.07303	15.21909	15.21909	15.21909	5.07303	5.07303	5.07303	5.07303	15.21909	5.07303	15.21909	5.07303	15.21909	15.21909	15.21909	15.21909	5.07303	5.07303	15.21909	5.07303	5.07303	5.07303	5.07303	5.07303	15.21909	15.21909	15.21909	15.21909
9025006	.1366	10.14606	15.21909	15.21909	15.21909	5.07303	5.07303	5.07303	5.07303	15.21909	5.07303	15.21909	5.07303	15.21909	15.21909	15.21909	15.21909	5.07303	5.07303	15.21909	5.07303	5.07303	15.21909	15.21909	15.21909	5.07303	5.07303	5.07303	5.07303	15.21909	5.07303	15.21909	5.07303	15.21909	15.21909	15.21909	15.21909	5.07303	5.07303	15.21909	5.07303	5.07303	5.07303	5.07303	5.07303	15.21909	15.21909	15.21909	15.21909
9025006	.9927	10.325	15.46771	15.46771	15.46771	5.16911	5.16911	5.16911	5.16911	15.46771	5.16911	15.46771	5.16911	15.46771	15.46771	15.46771	15.46771	5.16911	5.16911	15.46771	5.16911	5.16911	15.46771	15.46771	15.46771	5.16911	5.16911	5.16911	5.16911	15.46771	5.16911	15.46771	5.16911	15.46771	15.46771	15.46771	15.46771	5.16911	5.16911	15.46771	5.16911	5.16911	5.16911	5.16911	5.16911	15.46771	15.46771	15.46771	15.46771
9025006	-.9025	10.14606	15.21909	15.21909	15.21909	5.07303	5.07303	5.07303	5.07303	15.21909	5.07303	15.21909	5.07303	15.21909	15.21909	15.21909	15.21909	5.07303	5.07303	15.21909	5.07303	5.07303	15.21909	15.21909	15.21909	5.07303	5.07303	5.07303	5.07303	15.21909	5.07303	15.21909	5.07303	15.21909	15.21909	15.21909	15.21909	5.07303	5.07303	15.21909	5.07303	5.07303	5.07303	5.07303	5.07303	15.21909	15.21909	15.21909	15.21909
9025006	-2.1504	12.84693	21.63707	21.63707	20.22996	5.62147	5.62147	5.62147	6.19023	20.22996	6.19023	20.22996	6.19023	21.63707	21.63707	21.63707	20.22996	5.62147	6.19023	20.22996	5.62147	6.19023	21.63707	21.63707	20.22996	5.62147	5.62147	5.62147	6.19023	20.22996	6.19023	20.22996	6.19023	21.63707	21.63707	21.63707	20.22996	5.62147	6.19023	20.22996	5.62147	6.19023	5.62147	5.62147	6.19023	21.63707	21.63707	21.63707	20.22996
9025006	-.3685	10.14606	15.21909	15.21909	15.21909	5.07303	5.07303	5.07303	5.07303	15.21909	5.07303	15.21909	5.07303	15.21909	15.21909	15.21909	15.21909	5.07303	5.07303	15.21909	5.07303	5.07303	15.21909	15.21909	15.21909	5.07303	5.07303	5.07303	5.07303	15.21909	5.07303	15.21909	5.07303	15.21909	15.21909	15.21909	15.21909	5.07303	5.07303	15.21909	5.07303	5.07303	5.07303	5.07303	5.07303	15.21909	15.21909	15.21909	15.21909
9025006		0	0	0	0	0	0	0	0	0	0	0	0	0	0	0	0	0	0	0	0	0	0	0	0	0	0	0	0	0	0	0	0	0	0	0	0	0	0	0	0	0	0	0	0	0	0	0	0
9025006	.921	10.325	15.46771	15.46771	15.46771	5.16911	5.16911	5.16911	5.16911	15.46771	5.16911	15.46771	5.16911	15.46771	15.46771	15.46771	15.46771	5.16911	5.16911	15.46771	5.16911	5.16911	15.46771	15.46771	15.46771	5.16911	5.16911	5.16911	5.16911	15.46771	5.16911	15.46771	5.16911	15.46771	15.46771	15.46771	15.46771	5.16911	5.16911	15.46771	5.16911	5.16911	5.16911	5.16911	5.16911	15.46771	15.46771	15.46771	15.46771
9025006	.9474	10.325	15.46771	15.46771	15.46771	5.16911	5.16911	5.16911	5.16911	15.46771	5.16911	15.46771	5.16911	15.46771	15.46771	15.46771	15.46771	5.16911	5.16911	15.46771	5.16911	5.16911	15.46771	15.46771	15.46771	5.16911	5.16911	5.16911	5.16911	15.46771	5.16911	15.46771	5.16911	15.46771	15.46771	15.46771	15.46771	5.16911	5.16911	15.46771	5.16911	5.16911	5.16911	5.16911	5.16911	15.46771	15.46771	15.46771	15.46771
9025006		0	0	0	0	0	0	0	0	0	0	0	0	0	0	0	0	0	0	0	0	0	0	0	0	0	0	0	0	0	0	0	0	0	0	0	0	0	0	0	0	0	0	0	0	0	0	0	0
9025006	.5644	13.29461	19.48925	18.57577	19.48925	6.60443	6.23995	6.23995	6.23995	18.57577	6.60443	18.57577	6.60443	18.57577	19.48925	19.48925	19.48925	6.60443	6.23995	18.57577	6.60443	6.23995	20.79001	20.06206	20.79001	7.13351	6.8641	6.8641	6.8641	20.06206	7.13351	20.06206	7.13351	20.06206	20.79001	20.79001	20.79001	7.13351	6.8641	20.06206	7.13351	6.8641	6.8641	7.13351	6.8641	20.06206	20.79001	20.79001	20.79001
9025006	.9474	10.325	15.46771	15.46771	15.46771	5.16911	5.16911	5.16911	5.16911	15.46771	5.16911	15.46771	5.16911	15.46771	15.46771	15.46771	15.46771	5.16911	5.16911	15.46771	5.16911	5.16911	15.46771	15.46771	15.46771	5.16911	5.16911	5.16911	5.16911	15.46771	5.16911	15.46771	5.16911	15.46771	15.46771	15.46771	15.46771	5.16911	5.16911	15.46771	5.16911	5.16911	5.16911	5.16911	5.16911	15.46771	15.46771	15.46771	15.46771
9025006	.1366	10.14606	15.21909	15.21909	15.21909	5.07303	5.07303	5.07303	5.07303	15.21909	5.07303	15.21909	5.07303	15.21909	15.21909	15.21909	15.21909	5.07303	5.07303	15.21909	5.07303	5.07303	15.21909	15.21909	15.21909	5.07303	5.07303	5.07303	5.07303	15.21909	5.07303	15.21909	5.07303	15.21909	15.21909	15.21909	15.21909	5.07303	5.07303	15.21909	5.07303	5.07303	5.07303	5.07303	5.07303	15.21909	15.21909	15.21909	15.21909
9025006	-1.1963	13.29461	19.48925	18.57577	19.48925	6.60443	6.23995	6.23995	6.23995	18.57577	6.60443	18.57577	6.60443	18.57577	19.48925	19.48925	19.48925	6.60443	6.23995	18.57577	6.60443	6.23995	20.79001	20.06206	20.79001	7.13351	6.8641	6.8641	6.8641	20.06206	7.13351	20.06206	7.13351	20.06206	20.79001	20.79001	20.79001	7.13351	6.8641	20.06206	7.13351	6.8641	6.8641	7.13351	6.8641	20.06206	20.79001	20.79001	20.79001
9025006	-.2616	12.84693	21.63707	21.63707	20.22996	5.62147	5.62147	5.62147	6.19023	20.22996	6.19023	20.22996	6.19023	21.63707	21.63707	21.63707	20.22996	5.62147	6.19023	20.22996	5.62147	6.19023	21.63707	21.63707	20.22996	5.62147	5.62147	5.62147	6.19023	20.22996	6.19023	20.22996	6.19023	21.63707	21.63707	21.63707	20.22996	5.62147	6.19023	20.22996	5.62147	6.19023	5.62147	5.62147	6.19023	21.63707	21.63707	21.63707	20.22996
9025006		0	0	0	0	0	0	0	0	0	0	0	0	0	0	0	0	0	0	0	0	0	0	0	0	0	0	0	0	0	0	0	0	0	0	0	0	0	0	0	0	0	0	0	0	0	0	0	0
9025006	-.9583	10.14606	15.21909	15.21909	15.21909	5.07303	5.07303	5.07303	5.07303	15.21909	5.07303	15.21909	5.07303	15.21909	15.21909	15.21909	15.21909	5.07303	5.07303	15.21909	5.07303	5.07303	15.21909	15.21909	15.21909	5.07303	5.07303	5.07303	5.07303	15.21909	5.07303	15.21909	5.07303	15.21909	15.21909	15.21909	15.21909	5.07303	5.07303	15.21909	5.07303	5.07303	5.07303	5.07303	5.07303	15.21909	15.21909	15.21909	15.21909
9025006		10.14606	15.21909	15.21909	15.21909	5.07303	5.07303	5.07303	5.07303	15.21909	5.07303	15.21909	5.07303	15.21909	15.21909	15.21909	15.21909	5.07303	5.07303	15.21909	5.07303	5.07303	15.21909	15.21909	15.21909	5.07303	5.07303	5.07303	5.07303	15.21909	5.07303	15.21909	5.07303	15.21909	15.21909	15.21909	15.21909	5.07303	5.07303	15.21909	5.07303	5.07303	5.07303	5.07303	5.07303	15.21909	15.21909	15.21909	15.21909
9025006		0	0	0	0	0	0	0	0	0	0	0	0	0	0	0	0	0	0	0	0	0	0	0	0	0	0	0	0	0	0	0	0	0	0	0	0	0	0	0	0	0	0	0	0	0	0	0	0
9025006	.5644	13.29461	19.48925	18.57577	19.48925	6.60443	6.23995	6.23995	6.23995	18.57577	6.60443	18.57577	6.60443	18.57577	19.48925	19.48925	19.48925	6.60443	6.23995	18.57577	6.60443	6.23995	20.79001	20.06206	20.79001	7.13351	6.8641	6.8641	6.8641	20.06206	7.13351	20.06206	7.13351	20.06206	20.79001	20.79001	20.79001	7.13351	6.8641	20.06206	7.13351	6.8641	6.8641	7.13351	6.8641	20.06206	20.79001	20.79001	20.79001
9025006	.4628	10.325	15.46771	15.46771	15.46771	5.16911	5.16911	5.16911	5.16911	15.46771	5.16911	15.46771	5.16911	15.46771	15.46771	15.46771	15.46771	5.16911	5.16911	15.46771	5.16911	5.16911	15.46771	15.46771	15.46771	5.16911	5.16911	5.16911	5.16911	15.46771	5.16911	15.46771	5.16911	15.46771	15.46771	15.46771	15.46771	5.16911	5.16911	15.46771	5.16911	5.16911	5.16911	5.16911	5.16911	15.46771	15.46771	15.46771	15.46771
9025006	-2.7655	13.29461	19.48925	18.57577	19.48925	6.60443	6.23995	6.23995	6.23995	18.57577	6.60443	18.57577	6.60443	18.57577	19.48925	19.48925	19.48925	6.60443	6.23995	18.57577	6.60443	6.23995	20.79001	20.06206	20.79001	7.13351	6.8641	6.8641	6.8641	20.06206	7.13351	20.06206	7.13351	20.06206	20.79001	20.79001	20.79001	7.13351	6.8641	20.06206	7.13351	6.8641	6.8641	7.13351	6.8641	20.06206	20.79001	20.79001	20.79001
9025006	.4622	10.14606	15.21909	15.21909	15.21909	5.07303	5.07303	5.07303	5.07303	15.21909	5.07303	15.21909	5.07303	15.21909	15.21909	15.21909	15.21909	5.07303	5.07303	15.21909	5.07303	5.07303	15.21909	15.21909	15.21909	5.07303	5.07303	5.07303	5.07303	15.21909	5.07303	15.21909	5.07303	15.21909	15.21909	15.21909	15.21909	5.07303	5.07303	15.21909	5.07303	5.07303	5.07303	5.07303	5.07303	15.21909	15.21909	15.21909	15.21909
9025006	-.9025	10.14606	15.21909	15.21909	15.21909	5.07303	5.07303	5.07303	5.07303	15.21909	5.07303	15.21909	5.07303	15.21909	15.21909	15.21909	15.21909	5.07303	5.07303	15.21909	5.07303	5.07303	15.21909	15.21909	15.21909	5.07303	5.07303	5.07303	5.07303	15.21909	5.07303	15.21909	5.07303	15.21909	15.21909	15.21909	15.21909	5.07303	5.07303	15.21909	5.07303	5.07303	5.07303	5.07303	5.07303	15.21909	15.21909	15.21909	15.21909
9025006	.9927	10.325	15.46771	15.46771	15.46771	5.16911	5.16911	5.16911	5.16911	15.46771	5.16911	15.46771	5.16911	15.46771	15.46771	15.46771	15.46771	5.16911	5.16911	15.46771	5.16911	5.16911	15.46771	15.46771	15.46771	5.16911	5.16911	5.16911	5.16911	15.46771	5.16911	15.46771	5.16911	15.46771	15.46771	15.46771	15.46771	5.16911	5.16911	15.46771	5.16911	5.16911	5.16911	5.16911	5.16911	15.46771	15.46771	15.46771	15.46771
9025006		0	0	0	0	0	0	0	0	0	0	0	0	0	0	0	0	0	0	0	0	0	0	0	0	0	0	0	0	0	0	0	0	0	0	0	0	0	0	0	0	0	0	0	0	0	0	0	0
9025006		10.14606	15.21909	15.21909	15.21909	5.07303	5.07303	5.07303	5.07303	15.21909	5.07303	15.21909	5.07303	15.21909	15.21909	15.21909	15.21909	5.07303	5.07303	15.21909	5.07303	5.07303	15.21909	15.21909	15.21909	5.07303	5.07303	5.07303	5.07303	15.21909	5.07303	15.21909	5.07303	15.21909	15.21909	15.21909	15.21909	5.07303	5.07303	15.21909	5.07303	5.07303	5.07303	5.07303	5.07303	15.21909	15.21909	15.21909	15.21909
9025006	.1366	10.14606	15.21909	15.21909	15.21909	5.07303	5.07303	5.07303	5.07303	15.21909	5.07303	15.21909	5.07303	15.21909	15.21909	15.21909	15.21909	5.07303	5.07303	15.21909	5.07303	5.07303	15.21909	15.21909	15.21909	5.07303	5.07303	5.07303	5.07303	15.21909	5.07303	15.21909	5.07303	15.21909	15.21909	15.21909	15.21909	5.07303	5.07303	15.21909	5.07303	5.07303	5.07303	5.07303	5.07303	15.21909	15.21909	15.21909	15.21909
9025006	.4622	10.14606	15.21909	15.21909	15.21909	5.07303	5.07303	5.07303	5.07303	15.21909	5.07303	15.21909	5.07303	15.21909	15.21909	15.21909	15.21909	5.07303	5.07303	15.21909	5.07303	5.07303	15.21909	15.21909	15.21909	5.07303	5.07303	5.07303	5.07303	15.21909	5.07303	15.21909	5.07303	15.21909	15.21909	15.21909	15.21909	5.07303	5.07303	15.21909	5.07303	5.07303	5.07303	5.07303	5.07303	15.21909	15.21909	15.21909	15.21909
9025006	-.9583	10.14606	15.21909	15.21909	15.21909	5.07303	5.07303	5.07303	5.07303	15.21909	5.07303	15.21909	5.07303	15.21909	15.21909	15.21909	15.21909	5.07303	5.07303	15.21909	5.07303	5.07303	15.21909	15.21909	15.21909	5.07303	5.07303	5.07303	5.07303	15.21909	5.07303	15.21909	5.07303	15.21909	15.21909	15.21909	15.21909	5.07303	5.07303	15.21909	5.07303	5.07303	5.07303	5.07303	5.07303	15.21909	15.21909	15.21909	15.21909
9025006	-2.1504	12.84693	21.63707	21.63707	20.22996	5.62147	5.62147	5.62147	6.19023	20.22996	6.19023	20.22996	6.19023	21.63707	21.63707	21.63707	20.22996	5.62147	6.19023	20.22996	5.62147	6.19023	21.63707	21.63707	20.22996	5.62147	5.62147	5.62147	6.19023	20.22996	6.19023	20.22996	6.19023	21.63707	21.63707	21.63707	20.22996	5.62147	6.19023	20.22996	5.62147	6.19023	5.62147	5.62147	6.19023	21.63707	21.63707	21.63707	20.22996
9025006		0	0	0	0	0	0	0	0	0	0	0	0	0	0	0	0	0	0	0	0	0	0	0	0	0	0	0	0	0	0	0	0	0	0	0	0	0	0	0	0	0	0	0	0	0	0	0	0
9025006	.4628	10.325	15.46771	15.46771	15.46771	5.16911	5.16911	5.16911	5.16911	15.46771	5.16911	15.46771	5.16911	15.46771	15.46771	15.46771	15.46771	5.16911	5.16911	15.46771	5.16911	5.16911	15.46771	15.46771	15.46771	5.16911	5.16911	5.16911	5.16911	15.46771	5.16911	15.46771	5.16911	15.46771	15.46771	15.46771	15.46771	5.16911	5.16911	15.46771	5.16911	5.16911	5.16911	5.16911	5.16911	15.46771	15.46771	15.46771	15.46771
9025006	1.0221	10.14606	15.21909	15.21909	15.21909	5.07303	5.07303	5.07303	5.07303	15.21909	5.07303	15.21909	5.07303	15.21909	15.21909	15.21909	15.21909	5.07303	5.07303	15.21909	5.07303	5.07303	15.21909	15.21909	15.21909	5.07303	5.07303	5.07303	5.07303	15.21909	5.07303	15.21909	5.07303	15.21909	15.21909	15.21909	15.21909	5.07303	5.07303	15.21909	5.07303	5.07303	5.07303	5.07303	5.07303	15.21909	15.21909	15.21909	15.21909
9025006		0	0	0	0	0	0	0	0	0	0	0	0	0	0	0	0	0	0	0	0	0	0	0	0	0	0	0	0	0	0	0	0	0	0	0	0	0	0	0	0	0	0	0	0	0	0	0	0
9025006		0	0	0	0	0	0	0	0	0	0	0	0	0	0	0	0	0	0	0	0	0	0	0	0	0	0	0	0	0	0	0	0	0	0	0	0	0	0	0	0	0	0	0	0	0	0	0	0
9025006	-.2616	12.84693	21.63707	21.63707	20.22996	5.62147	5.62147	5.62147	6.19023	20.22996	6.19023	20.22996	6.19023	21.63707	21.63707	21.63707	20.22996	5.62147	6.19023	20.22996	5.62147	6.19023	21.63707	21.63707	20.22996	5.62147	5.62147	5.62147	6.19023	20.22996	6.19023	20.22996	6.19023	21.63707	21.63707	21.63707	20.22996	5.62147	6.19023	20.22996	5.62147	6.19023	5.62147	5.62147	6.19023	21.63707	21.63707	21.63707	20.22996
9025006	.921	10.325	15.46771	15.46771	15.46771	5.16911	5.16911	5.16911	5.16911	15.46771	5.16911	15.46771	5.16911	15.46771	15.46771	15.46771	15.46771	5.16911	5.16911	15.46771	5.16911	5.16911	15.46771	15.46771	15.46771	5.16911	5.16911	5.16911	5.16911	15.46771	5.16911	15.46771	5.16911	15.46771	15.46771	15.46771	15.46771	5.16911	5.16911	15.46771	5.16911	5.16911	5.16911	5.16911	5.16911	15.46771	15.46771	15.46771	15.46771
9025006	1.0221	10.14606	15.21909	15.21909	15.21909	5.07303	5.07303	5.07303	5.07303	15.21909	5.07303	15.21909	5.07303	15.21909	15.21909	15.21909	15.21909	5.07303	5.07303	15.21909	5.07303	5.07303	15.21909	15.21909	15.21909	5.07303	5.07303	5.07303	5.07303	15.21909	5.07303	15.21909	5.07303	15.21909	15.21909	15.21909	15.21909	5.07303	5.07303	15.21909	5.07303	5.07303	5.07303	5.07303	5.07303	15.21909	15.21909	15.21909	15.21909
9025006	.921	10.325	15.46771	15.46771	15.46771	5.16911	5.16911	5.16911	5.16911	15.46771	5.16911	15.46771	5.16911	15.46771	15.46771	15.46771	15.46771	5.16911	5.16911	15.46771	5.16911	5.16911	15.46771	15.46771	15.46771	5.16911	5.16911	5.16911	5.16911	15.46771	5.16911	15.46771	5.16911	15.46771	15.46771	15.46771	15.46771	5.16911	5.16911	15.46771	5.16911	5.16911	5.16911	5.16911	5.16911	15.46771	15.46771	15.46771	15.46771
9025006		0	0	0	0	0	0	0	0	0	0	0	0	0	0	0	0	0	0	0	0	0	0	0	0	0	0	0	0	0	0	0	0	0	0	0	0	0	0	0	0	0	0	0	0	0	0	0	0
9025006	-.2616	12.84693	21.63707	21.63707	20.22996	5.62147	5.62147	5.62147	6.19023	20.22996	6.19023	20.22996	6.19023	21.63707	21.63707	21.63707	20.22996	5.62147	6.19023	20.22996	5.62147	6.19023	21.63707	21.63707	20.22996	5.62147	5.62147	5.62147	6.19023	20.22996	6.19023	20.22996	6.19023	21.63707	21.63707	21.63707	20.22996	5.62147	6.19023	20.22996	5.62147	6.19023	5.62147	5.62147	6.19023	21.63707	21.63707	21.63707	20.22996
9025006	-2.7655	13.29461	19.48925	18.57577	19.48925	6.60443	6.23995	6.23995	6.23995	18.57577	6.60443	18.57577	6.60443	18.57577	19.48925	19.48925	19.48925	6.60443	6.23995	18.57577	6.60443	6.23995	20.79001	20.06206	20.79001	7.13351	6.8641	6.8641	6.8641	20.06206	7.13351	20.06206	7.13351	20.06206	20.79001	20.79001	20.79001	7.13351	6.8641	20.06206	7.13351	6.8641	6.8641	7.13351	6.8641	20.06206	20.79001	20.79001	20.79001
9025006	-2.1504	12.84693	21.63707	21.63707	20.22996	5.62147	5.62147	5.62147	6.19023	20.22996	6.19023	20.22996	6.19023	21.63707	21.63707	21.63707	20.22996	5.62147	6.19023	20.22996	5.62147	6.19023	21.63707	21.63707	20.22996	5.62147	5.62147	5.62147	6.19023	20.22996	6.19023	20.22996	6.19023	21.63707	21.63707	21.63707	20.22996	5.62147	6.19023	20.22996	5.62147	6.19023	5.62147	5.62147	6.19023	21.63707	21.63707	21.63707	20.22996
9025006	.4622	10.14606	15.21909	15.21909	15.21909	5.07303	5.07303	5.07303	5.07303	15.21909	5.07303	15.21909	5.07303	15.21909	15.21909	15.21909	15.21909	5.07303	5.07303	15.21909	5.07303	5.07303	15.21909	15.21909	15.21909	5.07303	5.07303	5.07303	5.07303	15.21909	5.07303	15.21909	5.07303	15.21909	15.21909	15.21909	15.21909	5.07303	5.07303	15.21909	5.07303	5.07303	5.07303	5.07303	5.07303	15.21909	15.21909	15.21909	15.21909
9025006	-2.7655	13.29461	19.48925	18.57577	19.48925	6.60443	6.23995	6.23995	6.23995	18.57577	6.60443	18.57577	6.60443	18.57577	19.48925	19.48925	19.48925	6.60443	6.23995	18.57577	6.60443	6.23995	20.79001	20.06206	20.79001	7.13351	6.8641	6.8641	6.8641	20.06206	7.13351	20.06206	7.13351	20.06206	20.79001	20.79001	20.79001	7.13351	6.8641	20.06206	7.13351	6.8641	6.8641	7.13351	6.8641	20.06206	20.79001	20.79001	20.79001
9025006		0	0	0	0	0	0	0	0	0	0	0	0	0	0	0	0	0	0	0	0	0	0	0	0	0	0	0	0	0	0	0	0	0	0	0	0	0	0	0	0	0	0	0	0	0	0	0	0
9025006	-.3685	10.14606	15.21909	15.21909	15.21909	5.07303	5.07303	5.07303	5.07303	15.21909	5.07303	15.21909	5.07303	15.21909	15.21909	15.21909	15.21909	5.07303	5.07303	15.21909	5.07303	5.07303	15.21909	15.21909	15.21909	5.07303	5.07303	5.07303	5.07303	15.21909	5.07303	15.21909	5.07303	15.21909	15.21909	15.21909	15.21909	5.07303	5.07303	15.21909	5.07303	5.07303	5.07303	5.07303	5.07303	15.21909	15.21909	15.21909	15.21909
9025006		0	0	0	0	0	0	0	0	0	0	0	0	0	0	0	0	0	0	0	0	0	0	0	0	0	0	0	0	0	0	0	0	0	0	0	0	0	0	0	0	0	0	0	0	0	0	0	0
9025006		0	0	0	0	0	0	0	0	0	0	0	0	0	0	0	0	0	0	0	0	0	0	0	0	0	0	0	0	0	0	0	0	0	0	0	0	0	0	0	0	0	0	0	0	0	0	0	0
9025006	-.3685	10.14606	15.21909	15.21909	15.21909	5.07303	5.07303	5.07303	5.07303	15.21909	5.07303	15.21909	5.07303	15.21909	15.21909	15.21909	15.21909	5.07303	5.07303	15.21909	5.07303	5.07303	15.21909	15.21909	15.21909	5.07303	5.07303	5.07303	5.07303	15.21909	5.07303	15.21909	5.07303	15.21909	15.21909	15.21909	15.21909	5.07303	5.07303	15.21909	5.07303	5.07303	5.07303	5.07303	5.07303	15.21909	15.21909	15.21909	15.21909
9025007		0	0	0	0	0	0	0	0	0	0	0	0	0	0	0	0	0	0	0	0	0	0	0	0	0	0	0	0	0	0	0	0	0	0	0	0	0	0	0	0	0	0	0	0	0	0	0	0
9025007	1.1661	11.12273	5.56137	16.6841	5.56137	5.56137	16.6841	16.6841	16.6841	16.6841	5.56137	16.6841	5.56137	16.6841	5.56137	5.56137	5.56137	5.56137	16.6841	16.6841	5.56137	16.6841	5.56137	16.6841	5.56137	5.56137	16.6841	16.6841	16.6841	16.6841	5.56137	16.6841	5.56137	16.6841	5.56137	5.56137	5.56137	5.56137	16.6841	16.6841	5.56137	16.6841	16.6841	5.56137	16.6841	16.6841	5.56137	5.56137	5.56137
9025007		9.671939999999999	4.83597	14.50791	4.83597	4.83597	14.50791	14.50791	14.50791	14.50791	4.83597	14.50791	4.83597	14.50791	4.83597	4.83597	4.83597	4.83597	14.50791	14.50791	4.83597	14.50791	4.83597	14.50791	4.83597	4.83597	14.50791	14.50791	14.50791	14.50791	4.83597	14.50791	4.83597	14.50791	4.83597	4.83597	4.83597	4.83597	14.50791	14.50791	4.83597	14.50791	14.50791	4.83597	14.50791	14.50791	4.83597	4.83597	4.83597
9025007	-.9881	11.12273	5.56137	16.6841	5.56137	5.56137	16.6841	16.6841	16.6841	16.6841	5.56137	16.6841	5.56137	16.6841	5.56137	5.56137	5.56137	5.56137	16.6841	16.6841	5.56137	16.6841	5.56137	16.6841	5.56137	5.56137	16.6841	16.6841	16.6841	16.6841	5.56137	16.6841	5.56137	16.6841	5.56137	5.56137	5.56137	5.56137	16.6841	16.6841	5.56137	16.6841	16.6841	5.56137	16.6841	16.6841	5.56137	5.56137	5.56137
9025007	1.1661	11.12273	5.56137	16.6841	5.56137	5.56137	16.6841	16.6841	16.6841	16.6841	5.56137	16.6841	5.56137	16.6841	5.56137	5.56137	5.56137	5.56137	16.6841	16.6841	5.56137	16.6841	5.56137	16.6841	5.56137	5.56137	16.6841	16.6841	16.6841	16.6841	5.56137	16.6841	5.56137	16.6841	5.56137	5.56137	5.56137	5.56137	16.6841	16.6841	5.56137	16.6841	16.6841	5.56137	16.6841	16.6841	5.56137	5.56137	5.56137
9025007		0	0	0	0	0	0	0	0	0	0	0	0	0	0	0	0	0	0	0	0	0	0	0	0	0	0	0	0	0	0	0	0	0	0	0	0	0	0	0	0	0	0	0	0	0	0	0	0
9025007	1.4038	11.12273	5.56137	16.6841	5.56137	5.56137	16.6841	16.6841	16.6841	16.6841	5.56137	16.6841	5.56137	16.6841	5.56137	5.56137	5.56137	5.56137	16.6841	16.6841	5.56137	16.6841	5.56137	16.6841	5.56137	5.56137	16.6841	16.6841	16.6841	16.6841	5.56137	16.6841	5.56137	16.6841	5.56137	5.56137	5.56137	5.56137	16.6841	16.6841	5.56137	16.6841	16.6841	5.56137	16.6841	16.6841	5.56137	5.56137	5.56137
9025007		0	0	0	0	0	0	0	0	0	0	0	0	0	0	0	0	0	0	0	0	0	0	0	0	0	0	0	0	0	0	0	0	0	0	0	0	0	0	0	0	0	0	0	0	0	0	0	0
9025007	.2607	9.671939999999999	4.83597	14.50791	4.83597	4.83597	14.50791	14.50791	14.50791	14.50791	4.83597	14.50791	4.83597	14.50791	4.83597	4.83597	4.83597	4.83597	14.50791	14.50791	4.83597	14.50791	4.83597	14.50791	4.83597	4.83597	14.50791	14.50791	14.50791	14.50791	4.83597	14.50791	4.83597	14.50791	4.83597	4.83597	4.83597	4.83597	14.50791	14.50791	4.83597	14.50791	14.50791	4.83597	14.50791	14.50791	4.83597	4.83597	4.83597
9025007	1.4038	11.12273	5.56137	16.6841	5.56137	5.56137	16.6841	16.6841	16.6841	16.6841	5.56137	16.6841	5.56137	16.6841	5.56137	5.56137	5.56137	5.56137	16.6841	16.6841	5.56137	16.6841	5.56137	16.6841	5.56137	5.56137	16.6841	16.6841	16.6841	16.6841	5.56137	16.6841	5.56137	16.6841	5.56137	5.56137	5.56137	5.56137	16.6841	16.6841	5.56137	16.6841	16.6841	5.56137	16.6841	16.6841	5.56137	5.56137	5.56137
9025007	1.0129	11.12273	5.56137	16.6841	5.56137	5.56137	16.6841	16.6841	16.6841	16.6841	5.56137	16.6841	5.56137	16.6841	5.56137	5.56137	5.56137	5.56137	16.6841	16.6841	5.56137	16.6841	5.56137	16.6841	5.56137	5.56137	16.6841	16.6841	16.6841	16.6841	5.56137	16.6841	5.56137	16.6841	5.56137	5.56137	5.56137	5.56137	16.6841	16.6841	5.56137	16.6841	16.6841	5.56137	16.6841	16.6841	5.56137	5.56137	5.56137
9025007	1.0129	11.12273	5.56137	16.6841	5.56137	5.56137	16.6841	16.6841	16.6841	16.6841	5.56137	16.6841	5.56137	16.6841	5.56137	5.56137	5.56137	5.56137	16.6841	16.6841	5.56137	16.6841	5.56137	16.6841	5.56137	5.56137	16.6841	16.6841	16.6841	16.6841	5.56137	16.6841	5.56137	16.6841	5.56137	5.56137	5.56137	5.56137	16.6841	16.6841	5.56137	16.6841	16.6841	5.56137	16.6841	16.6841	5.56137	5.56137	5.56137
9025007		9.671939999999999	4.83597	14.50791	4.83597	4.83597	14.50791	14.50791	14.50791	14.50791	4.83597	14.50791	4.83597	14.50791	4.83597	4.83597	4.83597	4.83597	14.50791	14.50791	4.83597	14.50791	4.83597	14.50791	4.83597	4.83597	14.50791	14.50791	14.50791	14.50791	4.83597	14.50791	4.83597	14.50791	4.83597	4.83597	4.83597	4.83597	14.50791	14.50791	4.83597	14.50791	14.50791	4.83597	14.50791	14.50791	4.83597	4.83597	4.83597
9025007	1.0129	11.12273	5.56137	16.6841	5.56137	5.56137	16.6841	16.6841	16.6841	16.6841	5.56137	16.6841	5.56137	16.6841	5.56137	5.56137	5.56137	5.56137	16.6841	16.6841	5.56137	16.6841	5.56137	16.6841	5.56137	5.56137	16.6841	16.6841	16.6841	16.6841	5.56137	16.6841	5.56137	16.6841	5.56137	5.56137	5.56137	5.56137	16.6841	16.6841	5.56137	16.6841	16.6841	5.56137	16.6841	16.6841	5.56137	5.56137	5.56137
9025007	-.4095	11.29754	5.65366	16.57787	5.65366	5.65366	16.57787	16.57787	16.57787	16.57787	5.65366	16.57787	5.65366	16.57787	5.65366	5.65366	5.65366	5.65366	16.57787	16.57787	5.65366	16.57787	5.74745	16.93227	5.74745	5.74745	16.93227	16.93227	16.93227	16.93227	5.74745	16.93227	5.74745	16.93227	5.74745	5.74745	5.74745	5.74745	16.93227	16.93227	5.74745	16.93227	16.93227	5.74745	16.93227	16.93227	5.74745	5.74745	5.74745
9025007		0	0	0	0	0	0	0	0	0	0	0	0	0	0	0	0	0	0	0	0	0	0	0	0	0	0	0	0	0	0	0	0	0	0	0	0	0	0	0	0	0	0	0	0	0	0	0	0
9025007	1.4038	11.12273	5.56137	16.6841	5.56137	5.56137	16.6841	16.6841	16.6841	16.6841	5.56137	16.6841	5.56137	16.6841	5.56137	5.56137	5.56137	5.56137	16.6841	16.6841	5.56137	16.6841	5.56137	16.6841	5.56137	5.56137	16.6841	16.6841	16.6841	16.6841	5.56137	16.6841	5.56137	16.6841	5.56137	5.56137	5.56137	5.56137	16.6841	16.6841	5.56137	16.6841	16.6841	5.56137	16.6841	16.6841	5.56137	5.56137	5.56137
9025007	.3059	9.671939999999999	4.83597	14.50791	4.83597	4.83597	14.50791	14.50791	14.50791	14.50791	4.83597	14.50791	4.83597	14.50791	4.83597	4.83597	4.83597	4.83597	14.50791	14.50791	4.83597	14.50791	4.83597	14.50791	4.83597	4.83597	14.50791	14.50791	14.50791	14.50791	4.83597	14.50791	4.83597	14.50791	4.83597	4.83597	4.83597	4.83597	14.50791	14.50791	4.83597	14.50791	14.50791	4.83597	14.50791	14.50791	4.83597	4.83597	4.83597
9025007		11.29754	5.65366	16.57787	5.65366	5.65366	16.57787	16.57787	16.57787	16.57787	5.65366	16.57787	5.65366	16.57787	5.65366	5.65366	5.65366	5.65366	16.57787	16.57787	5.65366	16.57787	5.74745	16.93227	5.74745	5.74745	16.93227	16.93227	16.93227	16.93227	5.74745	16.93227	5.74745	16.93227	5.74745	5.74745	5.74745	5.74745	16.93227	16.93227	5.74745	16.93227	16.93227	5.74745	16.93227	16.93227	5.74745	5.74745	5.74745
9025007	.2607	9.671939999999999	4.83597	14.50791	4.83597	4.83597	14.50791	14.50791	14.50791	14.50791	4.83597	14.50791	4.83597	14.50791	4.83597	4.83597	4.83597	4.83597	14.50791	14.50791	4.83597	14.50791	4.83597	14.50791	4.83597	4.83597	14.50791	14.50791	14.50791	14.50791	4.83597	14.50791	4.83597	14.50791	4.83597	4.83597	4.83597	4.83597	14.50791	14.50791	4.83597	14.50791	14.50791	4.83597	14.50791	14.50791	4.83597	4.83597	4.83597
9025007		0	0	0	0	0	0	0	0	0	0	0	0	0	0	0	0	0	0	0	0	0	0	0	0	0	0	0	0	0	0	0	0	0	0	0	0	0	0	0	0	0	0	0	0	0	0	0	0
9025007	.3059	9.671939999999999	4.83597	14.50791	4.83597	4.83597	14.50791	14.50791	14.50791	14.50791	4.83597	14.50791	4.83597	14.50791	4.83597	4.83597	4.83597	4.83597	14.50791	14.50791	4.83597	14.50791	4.83597	14.50791	4.83597	4.83597	14.50791	14.50791	14.50791	14.50791	4.83597	14.50791	4.83597	14.50791	4.83597	4.83597	4.83597	4.83597	14.50791	14.50791	4.83597	14.50791	14.50791	4.83597	14.50791	14.50791	4.83597	4.83597	4.83597
9025007	.3059	9.671939999999999	4.83597	14.50791	4.83597	4.83597	14.50791	14.50791	14.50791	14.50791	4.83597	14.50791	4.83597	14.50791	4.83597	4.83597	4.83597	4.83597	14.50791	14.50791	4.83597	14.50791	4.83597	14.50791	4.83597	4.83597	14.50791	14.50791	14.50791	14.50791	4.83597	14.50791	4.83597	14.50791	4.83597	4.83597	4.83597	4.83597	14.50791	14.50791	4.83597	14.50791	14.50791	4.83597	14.50791	14.50791	4.83597	4.83597	4.83597
9025007		9.671939999999999	4.83597	14.50791	4.83597	4.83597	14.50791	14.50791	14.50791	14.50791	4.83597	14.50791	4.83597	14.50791	4.83597	4.83597	4.83597	4.83597	14.50791	14.50791	4.83597	14.50791	4.83597	14.50791	4.83597	4.83597	14.50791	14.50791	14.50791	14.50791	4.83597	14.50791	4.83597	14.50791	4.83597	4.83597	4.83597	4.83597	14.50791	14.50791	4.83597	14.50791	14.50791	4.83597	14.50791	14.50791	4.83597	4.83597	4.83597
9025007		0	0	0	0	0	0	0	0	0	0	0	0	0	0	0	0	0	0	0	0	0	0	0	0	0	0	0	0	0	0	0	0	0	0	0	0	0	0	0	0	0	0	0	0	0	0	0	0
9025007	.6739000000000001	11.29754	5.65366	16.57787	5.65366	5.65366	16.57787	16.57787	16.57787	16.57787	5.65366	16.57787	5.65366	16.57787	5.65366	5.65366	5.65366	5.65366	16.57787	16.57787	5.65366	16.57787	5.74745	16.93227	5.74745	5.74745	16.93227	16.93227	16.93227	16.93227	5.74745	16.93227	5.74745	16.93227	5.74745	5.74745	5.74745	5.74745	16.93227	16.93227	5.74745	16.93227	16.93227	5.74745	16.93227	16.93227	5.74745	5.74745	5.74745
9025007	.6739000000000001	11.29754	5.65366	16.57787	5.65366	5.65366	16.57787	16.57787	16.57787	16.57787	5.65366	16.57787	5.65366	16.57787	5.65366	5.65366	5.65366	5.65366	16.57787	16.57787	5.65366	16.57787	5.74745	16.93227	5.74745	5.74745	16.93227	16.93227	16.93227	16.93227	5.74745	16.93227	5.74745	16.93227	5.74745	5.74745	5.74745	5.74745	16.93227	16.93227	5.74745	16.93227	16.93227	5.74745	16.93227	16.93227	5.74745	5.74745	5.74745
9025007	-.4095	11.29754	5.65366	16.57787	5.65366	5.65366	16.57787	16.57787	16.57787	16.57787	5.65366	16.57787	5.65366	16.57787	5.65366	5.65366	5.65366	5.65366	16.57787	16.57787	5.65366	16.57787	5.74745	16.93227	5.74745	5.74745	16.93227	16.93227	16.93227	16.93227	5.74745	16.93227	5.74745	16.93227	5.74745	5.74745	5.74745	5.74745	16.93227	16.93227	5.74745	16.93227	16.93227	5.74745	16.93227	16.93227	5.74745	5.74745	5.74745
9025007	.2607	9.671939999999999	4.83597	14.50791	4.83597	4.83597	14.50791	14.50791	14.50791	14.50791	4.83597	14.50791	4.83597	14.50791	4.83597	4.83597	4.83597	4.83597	14.50791	14.50791	4.83597	14.50791	4.83597	14.50791	4.83597	4.83597	14.50791	14.50791	14.50791	14.50791	4.83597	14.50791	4.83597	14.50791	4.83597	4.83597	4.83597	4.83597	14.50791	14.50791	4.83597	14.50791	14.50791	4.83597	14.50791	14.50791	4.83597	4.83597	4.83597
9025007		0	0	0	0	0	0	0	0	0	0	0	0	0	0	0	0	0	0	0	0	0	0	0	0	0	0	0	0	0	0	0	0	0	0	0	0	0	0	0	0	0	0	0	0	0	0	0	0
9025007	.6739000000000001	11.29754	5.65366	16.57787	5.65366	5.65366	16.57787	16.57787	16.57787	16.57787	5.65366	16.57787	5.65366	16.57787	5.65366	5.65366	5.65366	5.65366	16.57787	16.57787	5.65366	16.57787	5.74745	16.93227	5.74745	5.74745	16.93227	16.93227	16.93227	16.93227	5.74745	16.93227	5.74745	16.93227	5.74745	5.74745	5.74745	5.74745	16.93227	16.93227	5.74745	16.93227	16.93227	5.74745	16.93227	16.93227	5.74745	5.74745	5.74745
9025007	-.9881	11.12273	5.56137	16.6841	5.56137	5.56137	16.6841	16.6841	16.6841	16.6841	5.56137	16.6841	5.56137	16.6841	5.56137	5.56137	5.56137	5.56137	16.6841	16.6841	5.56137	16.6841	5.56137	16.6841	5.56137	5.56137	16.6841	16.6841	16.6841	16.6841	5.56137	16.6841	5.56137	16.6841	5.56137	5.56137	5.56137	5.56137	16.6841	16.6841	5.56137	16.6841	16.6841	5.56137	16.6841	16.6841	5.56137	5.56137	5.56137
9025007		0	0	0	0	0	0	0	0	0	0	0	0	0	0	0	0	0	0	0	0	0	0	0	0	0	0	0	0	0	0	0	0	0	0	0	0	0	0	0	0	0	0	0	0	0	0	0	0
9025007		11.29754	5.65366	16.57787	5.65366	5.65366	16.57787	16.57787	16.57787	16.57787	5.65366	16.57787	5.65366	16.57787	5.65366	5.65366	5.65366	5.65366	16.57787	16.57787	5.65366	16.57787	5.74745	16.93227	5.74745	5.74745	16.93227	16.93227	16.93227	16.93227	5.74745	16.93227	5.74745	16.93227	5.74745	5.74745	5.74745	5.74745	16.93227	16.93227	5.74745	16.93227	16.93227	5.74745	16.93227	16.93227	5.74745	5.74745	5.74745
9025007		0	0	0	0	0	0	0	0	0	0	0	0	0	0	0	0	0	0	0	0	0	0	0	0	0	0	0	0	0	0	0	0	0	0	0	0	0	0	0	0	0	0	0	0	0	0	0	0
9025007	.8758	9.671939999999999	4.83597	14.50791	4.83597	4.83597	14.50791	14.50791	14.50791	14.50791	4.83597	14.50791	4.83597	14.50791	4.83597	4.83597	4.83597	4.83597	14.50791	14.50791	4.83597	14.50791	4.83597	14.50791	4.83597	4.83597	14.50791	14.50791	14.50791	14.50791	4.83597	14.50791	4.83597	14.50791	4.83597	4.83597	4.83597	4.83597	14.50791	14.50791	4.83597	14.50791	14.50791	4.83597	14.50791	14.50791	4.83597	4.83597	4.83597
9025007	-.4095	11.29754	5.65366	16.57787	5.65366	5.65366	16.57787	16.57787	16.57787	16.57787	5.65366	16.57787	5.65366	16.57787	5.65366	5.65366	5.65366	5.65366	16.57787	16.57787	5.65366	16.57787	5.74745	16.93227	5.74745	5.74745	16.93227	16.93227	16.93227	16.93227	5.74745	16.93227	5.74745	16.93227	5.74745	5.74745	5.74745	5.74745	16.93227	16.93227	5.74745	16.93227	16.93227	5.74745	16.93227	16.93227	5.74745	5.74745	5.74745
9025007	1.2786	11.12273	5.56137	16.6841	5.56137	5.56137	16.6841	16.6841	16.6841	16.6841	5.56137	16.6841	5.56137	16.6841	5.56137	5.56137	5.56137	5.56137	16.6841	16.6841	5.56137	16.6841	5.56137	16.6841	5.56137	5.56137	16.6841	16.6841	16.6841	16.6841	5.56137	16.6841	5.56137	16.6841	5.56137	5.56137	5.56137	5.56137	16.6841	16.6841	5.56137	16.6841	16.6841	5.56137	16.6841	16.6841	5.56137	5.56137	5.56137
9025007		11.29754	5.65366	16.57787	5.65366	5.65366	16.57787	16.57787	16.57787	16.57787	5.65366	16.57787	5.65366	16.57787	5.65366	5.65366	5.65366	5.65366	16.57787	16.57787	5.65366	16.57787	5.74745	16.93227	5.74745	5.74745	16.93227	16.93227	16.93227	16.93227	5.74745	16.93227	5.74745	16.93227	5.74745	5.74745	5.74745	5.74745	16.93227	16.93227	5.74745	16.93227	16.93227	5.74745	16.93227	16.93227	5.74745	5.74745	5.74745
9025007	.8758	9.671939999999999	4.83597	14.50791	4.83597	4.83597	14.50791	14.50791	14.50791	14.50791	4.83597	14.50791	4.83597	14.50791	4.83597	4.83597	4.83597	4.83597	14.50791	14.50791	4.83597	14.50791	4.83597	14.50791	4.83597	4.83597	14.50791	14.50791	14.50791	14.50791	4.83597	14.50791	4.83597	14.50791	4.83597	4.83597	4.83597	4.83597	14.50791	14.50791	4.83597	14.50791	14.50791	4.83597	14.50791	14.50791	4.83597	4.83597	4.83597
9025007	1.2786	11.12273	5.56137	16.6841	5.56137	5.56137	16.6841	16.6841	16.6841	16.6841	5.56137	16.6841	5.56137	16.6841	5.56137	5.56137	5.56137	5.56137	16.6841	16.6841	5.56137	16.6841	5.56137	16.6841	5.56137	5.56137	16.6841	16.6841	16.6841	16.6841	5.56137	16.6841	5.56137	16.6841	5.56137	5.56137	5.56137	5.56137	16.6841	16.6841	5.56137	16.6841	16.6841	5.56137	16.6841	16.6841	5.56137	5.56137	5.56137
9025007	.8758	9.671939999999999	4.83597	14.50791	4.83597	4.83597	14.50791	14.50791	14.50791	14.50791	4.83597	14.50791	4.83597	14.50791	4.83597	4.83597	4.83597	4.83597	14.50791	14.50791	4.83597	14.50791	4.83597	14.50791	4.83597	4.83597	14.50791	14.50791	14.50791	14.50791	4.83597	14.50791	4.83597	14.50791	4.83597	4.83597	4.83597	4.83597	14.50791	14.50791	4.83597	14.50791	14.50791	4.83597	14.50791	14.50791	4.83597	4.83597	4.83597
9025007	-.9881	11.12273	5.56137	16.6841	5.56137	5.56137	16.6841	16.6841	16.6841	16.6841	5.56137	16.6841	5.56137	16.6841	5.56137	5.56137	5.56137	5.56137	16.6841	16.6841	5.56137	16.6841	5.56137	16.6841	5.56137	5.56137	16.6841	16.6841	16.6841	16.6841	5.56137	16.6841	5.56137	16.6841	5.56137	5.56137	5.56137	5.56137	16.6841	16.6841	5.56137	16.6841	16.6841	5.56137	16.6841	16.6841	5.56137	5.56137	5.56137
9025007	1.1661	11.12273	5.56137	16.6841	5.56137	5.56137	16.6841	16.6841	16.6841	16.6841	5.56137	16.6841	5.56137	16.6841	5.56137	5.56137	5.56137	5.56137	16.6841	16.6841	5.56137	16.6841	5.56137	16.6841	5.56137	5.56137	16.6841	16.6841	16.6841	16.6841	5.56137	16.6841	5.56137	16.6841	5.56137	5.56137	5.56137	5.56137	16.6841	16.6841	5.56137	16.6841	16.6841	5.56137	16.6841	16.6841	5.56137	5.56137	5.56137
9025007	1.2786	11.12273	5.56137	16.6841	5.56137	5.56137	16.6841	16.6841	16.6841	16.6841	5.56137	16.6841	5.56137	16.6841	5.56137	5.56137	5.56137	5.56137	16.6841	16.6841	5.56137	16.6841	5.56137	16.6841	5.56137	5.56137	16.6841	16.6841	16.6841	16.6841	5.56137	16.6841	5.56137	16.6841	5.56137	5.56137	5.56137	5.56137	16.6841	16.6841	5.56137	16.6841	16.6841	5.56137	16.6841	16.6841	5.56137	5.56137	5.56137
9025008		0	0	0	0	0	0	0	0	0	0	0	0	0	0	0	0	0	0	0	0	0	0	0	0	0	0	0	0	0	0	0	0	0	0	0	0	0	0	0	0	0	0	0	0	0	0	0	0
9025008	.0541	8.991490000000001	13.48723	4.49574	13.48723	13.48723	4.49574	4.49574	4.49574	4.49574	13.48723	4.49574	13.48723	4.49574	13.48723	13.48723	13.48723	13.48723	4.49574	4.49574	13.48723	4.49574	13.48723	4.49574	13.48723	13.48723	4.49574	4.49574	4.49574	4.49574	13.48723	4.49574	13.48723	4.49574	13.48723	13.48723	13.48723	13.48723	4.49574	4.49574	13.48723	4.49574	4.49574	13.48723	4.49574	4.49574	13.48723	13.48723	13.48723
9025008	-.1141	8.991490000000001	13.48723	4.49574	13.48723	13.48723	4.49574	4.49574	4.49574	4.49574	13.48723	4.49574	13.48723	4.49574	13.48723	13.48723	13.48723	13.48723	4.49574	4.49574	13.48723	4.49574	13.48723	4.49574	13.48723	13.48723	4.49574	4.49574	4.49574	4.49574	13.48723	4.49574	13.48723	4.49574	13.48723	13.48723	13.48723	13.48723	4.49574	4.49574	13.48723	4.49574	4.49574	13.48723	4.49574	4.49574	13.48723	13.48723	13.48723
9025008	.7538	11.65903	17.09156	5.43016	17.09156	17.37573	5.47227	5.47227	5.47227	5.43016	17.37573	5.43016	17.37573	5.43016	17.09156	17.09156	17.09156	17.37573	5.47227	5.43016	17.37573	5.47227	18.23229	5.86463	18.23229	18.7677	6.01963	6.01963	6.01963	5.86463	18.7677	5.86463	18.7677	5.86463	18.23229	18.23229	18.23229	18.7677	6.01963	5.86463	18.7677	6.01963	6.01963	18.7677	6.01963	5.86463	18.23229	18.23229	18.23229
9025008	-1.4993	11.65903	17.09156	5.43016	17.09156	17.37573	5.47227	5.47227	5.47227	5.43016	17.37573	5.43016	17.37573	5.43016	17.09156	17.09156	17.09156	17.37573	5.47227	5.43016	17.37573	5.47227	18.23229	5.86463	18.23229	18.7677	6.01963	6.01963	6.01963	5.86463	18.7677	5.86463	18.7677	5.86463	18.23229	18.23229	18.23229	18.7677	6.01963	5.86463	18.7677	6.01963	6.01963	18.7677	6.01963	5.86463	18.23229	18.23229	18.23229
9025008		0	0	0	0	0	0	0	0	0	0	0	0	0	0	0	0	0	0	0	0	0	0	0	0	0	0	0	0	0	0	0	0	0	0	0	0	0	0	0	0	0	0	0	0	0	0	0	0
9025008		0	0	0	0	0	0	0	0	0	0	0	0	0	0	0	0	0	0	0	0	0	0	0	0	0	0	0	0	0	0	0	0	0	0	0	0	0	0	0	0	0	0	0	0	0	0	0	0
9025008		0	0	0	0	0	0	0	0	0	0	0	0	0	0	0	0	0	0	0	0	0	0	0	0	0	0	0	0	0	0	0	0	0	0	0	0	0	0	0	0	0	0	0	0	0	0	0	0
9025008		0	0	0	0	0	0	0	0	0	0	0	0	0	0	0	0	0	0	0	0	0	0	0	0	0	0	0	0	0	0	0	0	0	0	0	0	0	0	0	0	0	0	0	0	0	0	0	0
9025008	-.0537	9.84629	14.78224	4.81611	14.78224	14.78224	4.81611	4.81611	4.81611	4.81611	14.78224	4.81611	14.78224	4.81611	14.78224	14.78224	14.78224	14.78224	4.81611	4.81611	14.78224	4.81611	15.02746	4.91907	15.02746	15.02746	4.91907	4.91907	4.91907	4.91907	15.02746	4.91907	15.02746	4.91907	15.02746	15.02746	15.02746	15.02746	4.91907	4.91907	15.02746	4.91907	4.91907	15.02746	4.91907	4.91907	15.02746	15.02746	15.02746
9025008	-.5508	8.991490000000001	13.48723	4.49574	13.48723	13.48723	4.49574	4.49574	4.49574	4.49574	13.48723	4.49574	13.48723	4.49574	13.48723	13.48723	13.48723	13.48723	4.49574	4.49574	13.48723	4.49574	13.48723	4.49574	13.48723	13.48723	4.49574	4.49574	4.49574	4.49574	13.48723	4.49574	13.48723	4.49574	13.48723	13.48723	13.48723	13.48723	4.49574	4.49574	13.48723	4.49574	4.49574	13.48723	4.49574	4.49574	13.48723	13.48723	13.48723
9025008	.7538	11.65903	17.09156	5.43016	17.09156	17.37573	5.47227	5.47227	5.47227	5.43016	17.37573	5.43016	17.37573	5.43016	17.09156	17.09156	17.09156	17.37573	5.47227	5.43016	17.37573	5.47227	18.23229	5.86463	18.23229	18.7677	6.01963	6.01963	6.01963	5.86463	18.7677	5.86463	18.7677	5.86463	18.23229	18.23229	18.23229	18.7677	6.01963	5.86463	18.7677	6.01963	6.01963	18.7677	6.01963	5.86463	18.23229	18.23229	18.23229
9025008		0	0	0	0	0	0	0	0	0	0	0	0	0	0	0	0	0	0	0	0	0	0	0	0	0	0	0	0	0	0	0	0	0	0	0	0	0	0	0	0	0	0	0	0	0	0	0	0
9025008	-.6617	9.07569	14.36495	4.53785	14.36495	14.36495	4.53785	4.53785	4.53785	4.53785	14.36495	4.53785	14.36495	4.53785	14.36495	14.36495	14.36495	14.36495	4.53785	4.53785	14.36495	4.53785	13.61354	4.35462	13.61354	13.61354	4.35462	4.35462	4.35462	4.35462	13.61354	4.35462	13.61354	4.35462	13.61354	13.61354	13.61354	13.61354	4.35462	4.35462	13.61354	4.35462	4.35462	13.61354	4.35462	4.35462	13.61354	13.61354	13.61354
9025008		0	0	0	0	0	0	0	0	0	0	0	0	0	0	0	0	0	0	0	0	0	0	0	0	0	0	0	0	0	0	0	0	0	0	0	0	0	0	0	0	0	0	0	0	0	0	0	0
9025008		0	0	0	0	0	0	0	0	0	0	0	0	0	0	0	0	0	0	0	0	0	0	0	0	0	0	0	0	0	0	0	0	0	0	0	0	0	0	0	0	0	0	0	0	0	0	0	0
9025008	-.095	9.84629	14.78224	4.81611	14.78224	14.78224	4.81611	4.81611	4.81611	4.81611	14.78224	4.81611	14.78224	4.81611	14.78224	14.78224	14.78224	14.78224	4.81611	4.81611	14.78224	4.81611	15.02746	4.91907	15.02746	15.02746	4.91907	4.91907	4.91907	4.91907	15.02746	4.91907	15.02746	4.91907	15.02746	15.02746	15.02746	15.02746	4.91907	4.91907	15.02746	4.91907	4.91907	15.02746	4.91907	4.91907	15.02746	15.02746	15.02746
9025008	.0541	8.991490000000001	13.48723	4.49574	13.48723	13.48723	4.49574	4.49574	4.49574	4.49574	13.48723	4.49574	13.48723	4.49574	13.48723	13.48723	13.48723	13.48723	4.49574	4.49574	13.48723	4.49574	13.48723	4.49574	13.48723	13.48723	4.49574	4.49574	4.49574	4.49574	13.48723	4.49574	13.48723	4.49574	13.48723	13.48723	13.48723	13.48723	4.49574	4.49574	13.48723	4.49574	4.49574	13.48723	4.49574	4.49574	13.48723	13.48723	13.48723
9025008	-.5508	8.991490000000001	13.48723	4.49574	13.48723	13.48723	4.49574	4.49574	4.49574	4.49574	13.48723	4.49574	13.48723	4.49574	13.48723	13.48723	13.48723	13.48723	4.49574	4.49574	13.48723	4.49574	13.48723	4.49574	13.48723	13.48723	4.49574	4.49574	4.49574	4.49574	13.48723	4.49574	13.48723	4.49574	13.48723	13.48723	13.48723	13.48723	4.49574	4.49574	13.48723	4.49574	4.49574	13.48723	4.49574	4.49574	13.48723	13.48723	13.48723
9025008		0	0	0	0	0	0	0	0	0	0	0	0	0	0	0	0	0	0	0	0	0	0	0	0	0	0	0	0	0	0	0	0	0	0	0	0	0	0	0	0	0	0	0	0	0	0	0	0
9025008	-1.4993	11.65903	17.09156	5.43016	17.09156	17.37573	5.47227	5.47227	5.47227	5.43016	17.37573	5.43016	17.37573	5.43016	17.09156	17.09156	17.09156	17.37573	5.47227	5.43016	17.37573	5.47227	18.23229	5.86463	18.23229	18.7677	6.01963	6.01963	6.01963	5.86463	18.7677	5.86463	18.7677	5.86463	18.23229	18.23229	18.23229	18.7677	6.01963	5.86463	18.7677	6.01963	6.01963	18.7677	6.01963	5.86463	18.23229	18.23229	18.23229
9025008		0	0	0	0	0	0	0	0	0	0	0	0	0	0	0	0	0	0	0	0	0	0	0	0	0	0	0	0	0	0	0	0	0	0	0	0	0	0	0	0	0	0	0	0	0	0	0	0
9025008	-.1141	8.991490000000001	13.48723	4.49574	13.48723	13.48723	4.49574	4.49574	4.49574	4.49574	13.48723	4.49574	13.48723	4.49574	13.48723	13.48723	13.48723	13.48723	4.49574	4.49574	13.48723	4.49574	13.48723	4.49574	13.48723	13.48723	4.49574	4.49574	4.49574	4.49574	13.48723	4.49574	13.48723	4.49574	13.48723	13.48723	13.48723	13.48723	4.49574	4.49574	13.48723	4.49574	4.49574	13.48723	4.49574	4.49574	13.48723	13.48723	13.48723
9025008	.1352	11.65903	17.09156	5.43016	17.09156	17.37573	5.47227	5.47227	5.47227	5.43016	17.37573	5.43016	17.37573	5.43016	17.09156	17.09156	17.09156	17.37573	5.47227	5.43016	17.37573	5.47227	18.23229	5.86463	18.23229	18.7677	6.01963	6.01963	6.01963	5.86463	18.7677	5.86463	18.7677	5.86463	18.23229	18.23229	18.23229	18.7677	6.01963	5.86463	18.7677	6.01963	6.01963	18.7677	6.01963	5.86463	18.23229	18.23229	18.23229
9025008		0	0	0	0	0	0	0	0	0	0	0	0	0	0	0	0	0	0	0	0	0	0	0	0	0	0	0	0	0	0	0	0	0	0	0	0	0	0	0	0	0	0	0	0	0	0	0	0
9025008		0	0	0	0	0	0	0	0	0	0	0	0	0	0	0	0	0	0	0	0	0	0	0	0	0	0	0	0	0	0	0	0	0	0	0	0	0	0	0	0	0	0	0	0	0	0	0	0
9025008	-1.4993	11.65903	17.09156	5.43016	17.09156	17.37573	5.47227	5.47227	5.47227	5.43016	17.37573	5.43016	17.37573	5.43016	17.09156	17.09156	17.09156	17.37573	5.47227	5.43016	17.37573	5.47227	18.23229	5.86463	18.23229	18.7677	6.01963	6.01963	6.01963	5.86463	18.7677	5.86463	18.7677	5.86463	18.23229	18.23229	18.23229	18.7677	6.01963	5.86463	18.7677	6.01963	6.01963	18.7677	6.01963	5.86463	18.23229	18.23229	18.23229
9025008	-.095	9.84629	14.78224	4.81611	14.78224	14.78224	4.81611	4.81611	4.81611	4.81611	14.78224	4.81611	14.78224	4.81611	14.78224	14.78224	14.78224	14.78224	4.81611	4.81611	14.78224	4.81611	15.02746	4.91907	15.02746	15.02746	4.91907	4.91907	4.91907	4.91907	15.02746	4.91907	15.02746	4.91907	15.02746	15.02746	15.02746	15.02746	4.91907	4.91907	15.02746	4.91907	4.91907	15.02746	4.91907	4.91907	15.02746	15.02746	15.02746
9025008	-.6617	9.07569	14.36495	4.53785	14.36495	14.36495	4.53785	4.53785	4.53785	4.53785	14.36495	4.53785	14.36495	4.53785	14.36495	14.36495	14.36495	14.36495	4.53785	4.53785	14.36495	4.53785	13.61354	4.35462	13.61354	13.61354	4.35462	4.35462	4.35462	4.35462	13.61354	4.35462	13.61354	4.35462	13.61354	13.61354	13.61354	13.61354	4.35462	4.35462	13.61354	4.35462	4.35462	13.61354	4.35462	4.35462	13.61354	13.61354	13.61354
9025008		0	0	0	0	0	0	0	0	0	0	0	0	0	0	0	0	0	0	0	0	0	0	0	0	0	0	0	0	0	0	0	0	0	0	0	0	0	0	0	0	0	0	0	0	0	0	0	0
9025008	-.0537	9.84629	14.78224	4.81611	14.78224	14.78224	4.81611	4.81611	4.81611	4.81611	14.78224	4.81611	14.78224	4.81611	14.78224	14.78224	14.78224	14.78224	4.81611	4.81611	14.78224	4.81611	15.02746	4.91907	15.02746	15.02746	4.91907	4.91907	4.91907	4.91907	15.02746	4.91907	15.02746	4.91907	15.02746	15.02746	15.02746	15.02746	4.91907	4.91907	15.02746	4.91907	4.91907	15.02746	4.91907	4.91907	15.02746	15.02746	15.02746
9025008	-.1141	8.991490000000001	13.48723	4.49574	13.48723	13.48723	4.49574	4.49574	4.49574	4.49574	13.48723	4.49574	13.48723	4.49574	13.48723	13.48723	13.48723	13.48723	4.49574	4.49574	13.48723	4.49574	13.48723	4.49574	13.48723	13.48723	4.49574	4.49574	4.49574	4.49574	13.48723	4.49574	13.48723	4.49574	13.48723	13.48723	13.48723	13.48723	4.49574	4.49574	13.48723	4.49574	4.49574	13.48723	4.49574	4.49574	13.48723	13.48723	13.48723
9025008		0	0	0	0	0	0	0	0	0	0	0	0	0	0	0	0	0	0	0	0	0	0	0	0	0	0	0	0	0	0	0	0	0	0	0	0	0	0	0	0	0	0	0	0	0	0	0	0
9025008		0	0	0	0	0	0	0	0	0	0	0	0	0	0	0	0	0	0	0	0	0	0	0	0	0	0	0	0	0	0	0	0	0	0	0	0	0	0	0	0	0	0	0	0	0	0	0	0
9025008	-1.7685	11.65903	17.09156	5.43016	17.09156	17.37573	5.47227	5.47227	5.47227	5.43016	17.37573	5.43016	17.37573	5.43016	17.09156	17.09156	17.09156	17.37573	5.47227	5.43016	17.37573	5.47227	18.23229	5.86463	18.23229	18.7677	6.01963	6.01963	6.01963	5.86463	18.7677	5.86463	18.7677	5.86463	18.23229	18.23229	18.23229	18.7677	6.01963	5.86463	18.7677	6.01963	6.01963	18.7677	6.01963	5.86463	18.23229	18.23229	18.23229
9025008	-.5508	8.991490000000001	13.48723	4.49574	13.48723	13.48723	4.49574	4.49574	4.49574	4.49574	13.48723	4.49574	13.48723	4.49574	13.48723	13.48723	13.48723	13.48723	4.49574	4.49574	13.48723	4.49574	13.48723	4.49574	13.48723	13.48723	4.49574	4.49574	4.49574	4.49574	13.48723	4.49574	13.48723	4.49574	13.48723	13.48723	13.48723	13.48723	4.49574	4.49574	13.48723	4.49574	4.49574	13.48723	4.49574	4.49574	13.48723	13.48723	13.48723
9025008	.1352	11.65903	17.09156	5.43016	17.09156	17.37573	5.47227	5.47227	5.47227	5.43016	17.37573	5.43016	17.37573	5.43016	17.09156	17.09156	17.09156	17.37573	5.47227	5.43016	17.37573	5.47227	18.23229	5.86463	18.23229	18.7677	6.01963	6.01963	6.01963	5.86463	18.7677	5.86463	18.7677	5.86463	18.23229	18.23229	18.23229	18.7677	6.01963	5.86463	18.7677	6.01963	6.01963	18.7677	6.01963	5.86463	18.23229	18.23229	18.23229
9025008	-.0537	9.84629	14.78224	4.81611	14.78224	14.78224	4.81611	4.81611	4.81611	4.81611	14.78224	4.81611	14.78224	4.81611	14.78224	14.78224	14.78224	14.78224	4.81611	4.81611	14.78224	4.81611	15.02746	4.91907	15.02746	15.02746	4.91907	4.91907	4.91907	4.91907	15.02746	4.91907	15.02746	4.91907	15.02746	15.02746	15.02746	15.02746	4.91907	4.91907	15.02746	4.91907	4.91907	15.02746	4.91907	4.91907	15.02746	15.02746	15.02746
9025008	-.095	9.84629	14.78224	4.81611	14.78224	14.78224	4.81611	4.81611	4.81611	4.81611	14.78224	4.81611	14.78224	4.81611	14.78224	14.78224	14.78224	14.78224	4.81611	4.81611	14.78224	4.81611	15.02746	4.91907	15.02746	15.02746	4.91907	4.91907	4.91907	4.91907	15.02746	4.91907	15.02746	4.91907	15.02746	15.02746	15.02746	15.02746	4.91907	4.91907	15.02746	4.91907	4.91907	15.02746	4.91907	4.91907	15.02746	15.02746	15.02746
9025008	-1.7685	11.65903	17.09156	5.43016	17.09156	17.37573	5.47227	5.47227	5.47227	5.43016	17.37573	5.43016	17.37573	5.43016	17.09156	17.09156	17.09156	17.37573	5.47227	5.43016	17.37573	5.47227	18.23229	5.86463	18.23229	18.7677	6.01963	6.01963	6.01963	5.86463	18.7677	5.86463	18.7677	5.86463	18.23229	18.23229	18.23229	18.7677	6.01963	5.86463	18.7677	6.01963	6.01963	18.7677	6.01963	5.86463	18.23229	18.23229	18.23229
9025008	.0541	8.991490000000001	13.48723	4.49574	13.48723	13.48723	4.49574	4.49574	4.49574	4.49574	13.48723	4.49574	13.48723	4.49574	13.48723	13.48723	13.48723	13.48723	4.49574	4.49574	13.48723	4.49574	13.48723	4.49574	13.48723	13.48723	4.49574	4.49574	4.49574	4.49574	13.48723	4.49574	13.48723	4.49574	13.48723	13.48723	13.48723	13.48723	4.49574	4.49574	13.48723	4.49574	4.49574	13.48723	4.49574	4.49574	13.48723	13.48723	13.48723
9025008	.1352	11.65903	17.09156	5.43016	17.09156	17.37573	5.47227	5.47227	5.47227	5.43016	17.37573	5.43016	17.37573	5.43016	17.09156	17.09156	17.09156	17.37573	5.47227	5.43016	17.37573	5.47227	18.23229	5.86463	18.23229	18.7677	6.01963	6.01963	6.01963	5.86463	18.7677	5.86463	18.7677	5.86463	18.23229	18.23229	18.23229	18.7677	6.01963	5.86463	18.7677	6.01963	6.01963	18.7677	6.01963	5.86463	18.23229	18.23229	18.23229
9025008		0	0	0	0	0	0	0	0	0	0	0	0	0	0	0	0	0	0	0	0	0	0	0	0	0	0	0	0	0	0	0	0	0	0	0	0	0	0	0	0	0	0	0	0	0	0	0	0
9025008		0	0	0	0	0	0	0	0	0	0	0	0	0	0	0	0	0	0	0	0	0	0	0	0	0	0	0	0	0	0	0	0	0	0	0	0	0	0	0	0	0	0	0	0	0	0	0	0
9025008	-.6617	9.07569	14.36495	4.53785	14.36495	14.36495	4.53785	4.53785	4.53785	4.53785	14.36495	4.53785	14.36495	4.53785	14.36495	14.36495	14.36495	14.36495	4.53785	4.53785	14.36495	4.53785	13.61354	4.35462	13.61354	13.61354	4.35462	4.35462	4.35462	4.35462	13.61354	4.35462	13.61354	4.35462	13.61354	13.61354	13.61354	13.61354	4.35462	4.35462	13.61354	4.35462	4.35462	13.61354	4.35462	4.35462	13.61354	13.61354	13.61354
9025008		0	0	0	0	0	0	0	0	0	0	0	0	0	0	0	0	0	0	0	0	0	0	0	0	0	0	0	0	0	0	0	0	0	0	0	0	0	0	0	0	0	0	0	0	0	0	0	0
9025008		0	0	0	0	0	0	0	0	0	0	0	0	0	0	0	0	0	0	0	0	0	0	0	0	0	0	0	0	0	0	0	0	0	0	0	0	0	0	0	0	0	0	0	0	0	0	0	0
9025008	-1.7685	11.65903	17.09156	5.43016	17.09156	17.37573	5.47227	5.47227	5.47227	5.43016	17.37573	5.43016	17.37573	5.43016	17.09156	17.09156	17.09156	17.37573	5.47227	5.43016	17.37573	5.47227	18.23229	5.86463	18.23229	18.7677	6.01963	6.01963	6.01963	5.86463	18.7677	5.86463	18.7677	5.86463	18.23229	18.23229	18.23229	18.7677	6.01963	5.86463	18.7677	6.01963	6.01963	18.7677	6.01963	5.86463	18.23229	18.23229	18.23229
9025008		0	0	0	0	0	0	0	0	0	0	0	0	0	0	0	0	0	0	0	0	0	0	0	0	0	0	0	0	0	0	0	0	0	0	0	0	0	0	0	0	0	0	0	0	0	0	0	0
9025008		0	0	0	0	0	0	0	0	0	0	0	0	0	0	0	0	0	0	0	0	0	0	0	0	0	0	0	0	0	0	0	0	0	0	0	0	0	0	0	0	0	0	0	0	0	0	0	0
9025008	.7538	11.65903	17.09156	5.43016	17.09156	17.37573	5.47227	5.47227	5.47227	5.43016	17.37573	5.43016	17.37573	5.43016	17.09156	17.09156	17.09156	17.37573	5.47227	5.43016	17.37573	5.47227	18.23229	5.86463	18.23229	18.7677	6.01963	6.01963	6.01963	5.86463	18.7677	5.86463	18.7677	5.86463	18.23229	18.23229	18.23229	18.7677	6.01963	5.86463	18.7677	6.01963	6.01963	18.7677	6.01963	5.86463	18.23229	18.23229	18.23229
9025009	-2.0146	11.21866	5.61419	5.48738	5.61419	5.61419	5.48738	5.48738	5.48738	5.48738	5.61419	5.48738	5.61419	5.48738	5.61419	5.61419	5.61419	5.61419	5.48738	5.48738	5.61419	5.48738	17.12197	16.81405	17.12197	17.12197	16.81405	16.81405	16.81405	16.81405	17.12197	16.81405	17.12197	16.81405	17.12197	17.12197	17.12197	17.12197	16.81405	16.81405	17.12197	16.81405	16.81405	17.12197	16.81405	16.81405	17.12197	17.12197	17.12197
9025009	-.2871	13.28405	6.49125	6.187	6.49125	6.59918	6.23499	6.23499	6.23499	6.187	6.59918	6.187	6.59918	6.187	6.49125	6.49125	6.49125	6.59918	6.23499	6.187	6.59918	6.23499	20.77349	20.04611	20.77349	21.38351	20.57592	20.57592	20.57592	20.04611	21.38351	20.04611	21.38351	20.04611	20.77349	20.77349	20.77349	21.38351	20.57592	20.04611	21.38351	20.57592	20.57592	21.38351	20.57592	20.04611	20.77349	20.77349	20.77349
9025009	-1.2435	11.21866	5.61419	5.48738	5.61419	5.61419	5.48738	5.48738	5.48738	5.48738	5.61419	5.48738	5.61419	5.48738	5.61419	5.61419	5.61419	5.61419	5.48738	5.48738	5.61419	5.48738	17.12197	16.81405	17.12197	17.12197	16.81405	16.81405	16.81405	16.81405	17.12197	16.81405	17.12197	16.81405	17.12197	17.12197	17.12197	17.12197	16.81405	16.81405	17.12197	16.81405	16.81405	17.12197	16.81405	16.81405	17.12197	17.12197	17.12197
9025009		0	0	0	0	0	0	0	0	0	0	0	0	0	0	0	0	0	0	0	0	0	0	0	0	0	0	0	0	0	0	0	0	0	0	0	0	0	0	0	0	0	0	0	0	0	0	0	0
9025009	-2.0146	11.21866	5.61419	5.48738	5.61419	5.61419	5.48738	5.48738	5.48738	5.48738	5.61419	5.48738	5.61419	5.48738	5.61419	5.61419	5.61419	5.61419	5.48738	5.48738	5.61419	5.48738	17.12197	16.81405	17.12197	17.12197	16.81405	16.81405	16.81405	16.81405	17.12197	16.81405	17.12197	16.81405	17.12197	17.12197	17.12197	17.12197	16.81405	16.81405	17.12197	16.81405	16.81405	17.12197	16.81405	16.81405	17.12197	17.12197	17.12197
9025009		0	0	0	0	0	0	0	0	0	0	0	0	0	0	0	0	0	0	0	0	0	0	0	0	0	0	0	0	0	0	0	0	0	0	0	0	0	0	0	0	0	0	0	0	0	0	0	0
9025009	-.327	9.604419999999999	4.80221	4.80221	4.80221	4.80221	4.80221	4.80221	4.80221	4.80221	4.80221	4.80221	4.80221	4.80221	4.80221	4.80221	4.80221	4.80221	4.80221	4.80221	4.80221	4.80221	14.40662	14.40662	14.40662	14.40662	14.40662	14.40662	14.40662	14.40662	14.40662	14.40662	14.40662	14.40662	14.40662	14.40662	14.40662	14.40662	14.40662	14.40662	14.40662	14.40662	14.40662	14.40662	14.40662	14.40662	14.40662	14.40662	14.40662
9025009	-1.2548	10.34065	5.45571	5.17032	5.45571	5.45571	5.17032	5.17032	5.17032	5.17032	5.45571	5.17032	5.45571	5.17032	5.45571	5.45571	5.45571	5.45571	5.17032	5.17032	5.45571	5.17032	15.51097	14.88468	15.51097	15.51097	14.88468	14.88468	14.88468	14.88468	15.51097	14.88468	15.51097	14.88468	15.51097	15.51097	15.51097	15.51097	14.88468	14.88468	15.51097	14.88468	14.88468	15.51097	14.88468	14.88468	15.51097	15.51097	15.51097
9025009		0	0	0	0	0	0	0	0	0	0	0	0	0	0	0	0	0	0	0	0	0	0	0	0	0	0	0	0	0	0	0	0	0	0	0	0	0	0	0	0	0	0	0	0	0	0	0	0
9025009		0	0	0	0	0	0	0	0	0	0	0	0	0	0	0	0	0	0	0	0	0	0	0	0	0	0	0	0	0	0	0	0	0	0	0	0	0	0	0	0	0	0	0	0	0	0	0	0
9025009		0	0	0	0	0	0	0	0	0	0	0	0	0	0	0	0	0	0	0	0	0	0	0	0	0	0	0	0	0	0	0	0	0	0	0	0	0	0	0	0	0	0	0	0	0	0	0	0
9025009	.6755	11.21866	5.61419	5.48738	5.61419	5.61419	5.48738	5.48738	5.48738	5.48738	5.61419	5.48738	5.61419	5.48738	5.61419	5.61419	5.61419	5.61419	5.48738	5.48738	5.61419	5.48738	17.12197	16.81405	17.12197	17.12197	16.81405	16.81405	16.81405	16.81405	17.12197	16.81405	17.12197	16.81405	17.12197	17.12197	17.12197	17.12197	16.81405	16.81405	17.12197	16.81405	16.81405	17.12197	16.81405	16.81405	17.12197	17.12197	17.12197
9025009	-.2871	13.28405	6.49125	6.187	6.49125	6.59918	6.23499	6.23499	6.23499	6.187	6.59918	6.187	6.59918	6.187	6.49125	6.49125	6.49125	6.59918	6.23499	6.187	6.59918	6.23499	20.77349	20.04611	20.77349	21.38351	20.57592	20.57592	20.57592	20.04611	21.38351	20.04611	21.38351	20.04611	20.77349	20.77349	20.77349	21.38351	20.57592	20.04611	21.38351	20.57592	20.57592	21.38351	20.57592	20.04611	20.77349	20.77349	20.77349
9025009	-.327	9.604419999999999	4.80221	4.80221	4.80221	4.80221	4.80221	4.80221	4.80221	4.80221	4.80221	4.80221	4.80221	4.80221	4.80221	4.80221	4.80221	4.80221	4.80221	4.80221	4.80221	4.80221	14.40662	14.40662	14.40662	14.40662	14.40662	14.40662	14.40662	14.40662	14.40662	14.40662	14.40662	14.40662	14.40662	14.40662	14.40662	14.40662	14.40662	14.40662	14.40662	14.40662	14.40662	14.40662	14.40662	14.40662	14.40662	14.40662	14.40662
9025009		0	0	0	0	0	0	0	0	0	0	0	0	0	0	0	0	0	0	0	0	0	0	0	0	0	0	0	0	0	0	0	0	0	0	0	0	0	0	0	0	0	0	0	0	0	0	0	0
9025009		0	0	0	0	0	0	0	0	0	0	0	0	0	0	0	0	0	0	0	0	0	0	0	0	0	0	0	0	0	0	0	0	0	0	0	0	0	0	0	0	0	0	0	0	0	0	0	0
9025009	.3628	11.21866	5.61419	5.48738	5.61419	5.61419	5.48738	5.48738	5.48738	5.48738	5.61419	5.48738	5.61419	5.48738	5.61419	5.61419	5.61419	5.61419	5.48738	5.48738	5.61419	5.48738	17.12197	16.81405	17.12197	17.12197	16.81405	16.81405	16.81405	16.81405	17.12197	16.81405	17.12197	16.81405	17.12197	17.12197	17.12197	17.12197	16.81405	16.81405	17.12197	16.81405	16.81405	17.12197	16.81405	16.81405	17.12197	17.12197	17.12197
9025009	-2.0146	11.21866	5.61419	5.48738	5.61419	5.61419	5.48738	5.48738	5.48738	5.48738	5.61419	5.48738	5.61419	5.48738	5.61419	5.61419	5.61419	5.61419	5.48738	5.48738	5.61419	5.48738	17.12197	16.81405	17.12197	17.12197	16.81405	16.81405	16.81405	16.81405	17.12197	16.81405	17.12197	16.81405	17.12197	17.12197	17.12197	17.12197	16.81405	16.81405	17.12197	16.81405	16.81405	17.12197	16.81405	16.81405	17.12197	17.12197	17.12197
9025009	-.0663	11.21866	5.61419	5.48738	5.61419	5.61419	5.48738	5.48738	5.48738	5.48738	5.61419	5.48738	5.61419	5.48738	5.61419	5.61419	5.61419	5.61419	5.48738	5.48738	5.61419	5.48738	17.12197	16.81405	17.12197	17.12197	16.81405	16.81405	16.81405	16.81405	17.12197	16.81405	17.12197	16.81405	17.12197	17.12197	17.12197	17.12197	16.81405	16.81405	17.12197	16.81405	16.81405	17.12197	16.81405	16.81405	17.12197	17.12197	17.12197
9025009	-.0663	11.21866	5.61419	5.48738	5.61419	5.61419	5.48738	5.48738	5.48738	5.48738	5.61419	5.48738	5.61419	5.48738	5.61419	5.61419	5.61419	5.61419	5.48738	5.48738	5.61419	5.48738	17.12197	16.81405	17.12197	17.12197	16.81405	16.81405	16.81405	16.81405	17.12197	16.81405	17.12197	16.81405	17.12197	17.12197	17.12197	17.12197	16.81405	16.81405	17.12197	16.81405	16.81405	17.12197	16.81405	16.81405	17.12197	17.12197	17.12197
9025009		0	0	0	0	0	0	0	0	0	0	0	0	0	0	0	0	0	0	0	0	0	0	0	0	0	0	0	0	0	0	0	0	0	0	0	0	0	0	0	0	0	0	0	0	0	0	0	0
9025009	-1.2548	10.34065	5.45571	5.17032	5.45571	5.45571	5.17032	5.17032	5.17032	5.17032	5.45571	5.17032	5.45571	5.17032	5.45571	5.45571	5.45571	5.45571	5.17032	5.17032	5.45571	5.17032	15.51097	14.88468	15.51097	15.51097	14.88468	14.88468	14.88468	14.88468	15.51097	14.88468	15.51097	14.88468	15.51097	15.51097	15.51097	15.51097	14.88468	14.88468	15.51097	14.88468	14.88468	15.51097	14.88468	14.88468	15.51097	15.51097	15.51097
9025009	-1.2435	11.21866	5.61419	5.48738	5.61419	5.61419	5.48738	5.48738	5.48738	5.48738	5.61419	5.48738	5.61419	5.48738	5.61419	5.61419	5.61419	5.61419	5.48738	5.48738	5.61419	5.48738	17.12197	16.81405	17.12197	17.12197	16.81405	16.81405	16.81405	16.81405	17.12197	16.81405	17.12197	16.81405	17.12197	17.12197	17.12197	17.12197	16.81405	16.81405	17.12197	16.81405	16.81405	17.12197	16.81405	16.81405	17.12197	17.12197	17.12197
9025009	-.2871	13.28405	6.49125	6.187	6.49125	6.59918	6.23499	6.23499	6.23499	6.187	6.59918	6.187	6.59918	6.187	6.49125	6.49125	6.49125	6.59918	6.23499	6.187	6.59918	6.23499	20.77349	20.04611	20.77349	21.38351	20.57592	20.57592	20.57592	20.04611	21.38351	20.04611	21.38351	20.04611	20.77349	20.77349	20.77349	21.38351	20.57592	20.04611	21.38351	20.57592	20.57592	21.38351	20.57592	20.04611	20.77349	20.77349	20.77349
9025009	-.0663	11.21866	5.61419	5.48738	5.61419	5.61419	5.48738	5.48738	5.48738	5.48738	5.61419	5.48738	5.61419	5.48738	5.61419	5.61419	5.61419	5.61419	5.48738	5.48738	5.61419	5.48738	17.12197	16.81405	17.12197	17.12197	16.81405	16.81405	16.81405	16.81405	17.12197	16.81405	17.12197	16.81405	17.12197	17.12197	17.12197	17.12197	16.81405	16.81405	17.12197	16.81405	16.81405	17.12197	16.81405	16.81405	17.12197	17.12197	17.12197
9025009	-1.2548	10.34065	5.45571	5.17032	5.45571	5.45571	5.17032	5.17032	5.17032	5.17032	5.45571	5.17032	5.45571	5.17032	5.45571	5.45571	5.45571	5.45571	5.17032	5.17032	5.45571	5.17032	15.51097	14.88468	15.51097	15.51097	14.88468	14.88468	14.88468	14.88468	15.51097	14.88468	15.51097	14.88468	15.51097	15.51097	15.51097	15.51097	14.88468	14.88468	15.51097	14.88468	14.88468	15.51097	14.88468	14.88468	15.51097	15.51097	15.51097
9025009		0	0	0	0	0	0	0	0	0	0	0	0	0	0	0	0	0	0	0	0	0	0	0	0	0	0	0	0	0	0	0	0	0	0	0	0	0	0	0	0	0	0	0	0	0	0	0	0
9025009	.3628	11.21866	5.61419	5.48738	5.61419	5.61419	5.48738	5.48738	5.48738	5.48738	5.61419	5.48738	5.61419	5.48738	5.61419	5.61419	5.61419	5.61419	5.48738	5.48738	5.61419	5.48738	17.12197	16.81405	17.12197	17.12197	16.81405	16.81405	16.81405	16.81405	17.12197	16.81405	17.12197	16.81405	17.12197	17.12197	17.12197	17.12197	16.81405	16.81405	17.12197	16.81405	16.81405	17.12197	16.81405	16.81405	17.12197	17.12197	17.12197
9025009	-.4333	10.34065	5.45571	5.17032	5.45571	5.45571	5.17032	5.17032	5.17032	5.17032	5.45571	5.17032	5.45571	5.17032	5.45571	5.45571	5.45571	5.45571	5.17032	5.17032	5.45571	5.17032	15.51097	14.88468	15.51097	15.51097	14.88468	14.88468	14.88468	14.88468	15.51097	14.88468	15.51097	14.88468	15.51097	15.51097	15.51097	15.51097	14.88468	14.88468	15.51097	14.88468	14.88468	15.51097	14.88468	14.88468	15.51097	15.51097	15.51097
9025009	-.327	9.604419999999999	4.80221	4.80221	4.80221	4.80221	4.80221	4.80221	4.80221	4.80221	4.80221	4.80221	4.80221	4.80221	4.80221	4.80221	4.80221	4.80221	4.80221	4.80221	4.80221	4.80221	14.40662	14.40662	14.40662	14.40662	14.40662	14.40662	14.40662	14.40662	14.40662	14.40662	14.40662	14.40662	14.40662	14.40662	14.40662	14.40662	14.40662	14.40662	14.40662	14.40662	14.40662	14.40662	14.40662	14.40662	14.40662	14.40662	14.40662
9025009	.3628	11.21866	5.61419	5.48738	5.61419	5.61419	5.48738	5.48738	5.48738	5.48738	5.61419	5.48738	5.61419	5.48738	5.61419	5.61419	5.61419	5.61419	5.48738	5.48738	5.61419	5.48738	17.12197	16.81405	17.12197	17.12197	16.81405	16.81405	16.81405	16.81405	17.12197	16.81405	17.12197	16.81405	17.12197	17.12197	17.12197	17.12197	16.81405	16.81405	17.12197	16.81405	16.81405	17.12197	16.81405	16.81405	17.12197	17.12197	17.12197
9025009	-.4333	10.34065	5.45571	5.17032	5.45571	5.45571	5.17032	5.17032	5.17032	5.17032	5.45571	5.17032	5.45571	5.17032	5.45571	5.45571	5.45571	5.45571	5.17032	5.17032	5.45571	5.17032	15.51097	14.88468	15.51097	15.51097	14.88468	14.88468	14.88468	14.88468	15.51097	14.88468	15.51097	14.88468	15.51097	15.51097	15.51097	15.51097	14.88468	14.88468	15.51097	14.88468	14.88468	15.51097	14.88468	14.88468	15.51097	15.51097	15.51097
9025009		0	0	0	0	0	0	0	0	0	0	0	0	0	0	0	0	0	0	0	0	0	0	0	0	0	0	0	0	0	0	0	0	0	0	0	0	0	0	0	0	0	0	0	0	0	0	0	0
9025009		0	0	0	0	0	0	0	0	0	0	0	0	0	0	0	0	0	0	0	0	0	0	0	0	0	0	0	0	0	0	0	0	0	0	0	0	0	0	0	0	0	0	0	0	0	0	0	0
9025009		0	0	0	0	0	0	0	0	0	0	0	0	0	0	0	0	0	0	0	0	0	0	0	0	0	0	0	0	0	0	0	0	0	0	0	0	0	0	0	0	0	0	0	0	0	0	0	0
9025009	.6755	11.21866	5.61419	5.48738	5.61419	5.61419	5.48738	5.48738	5.48738	5.48738	5.61419	5.48738	5.61419	5.48738	5.61419	5.61419	5.61419	5.61419	5.48738	5.48738	5.61419	5.48738	17.12197	16.81405	17.12197	17.12197	16.81405	16.81405	16.81405	16.81405	17.12197	16.81405	17.12197	16.81405	17.12197	17.12197	17.12197	17.12197	16.81405	16.81405	17.12197	16.81405	16.81405	17.12197	16.81405	16.81405	17.12197	17.12197	17.12197
9025009		0	0	0	0	0	0	0	0	0	0	0	0	0	0	0	0	0	0	0	0	0	0	0	0	0	0	0	0	0	0	0	0	0	0	0	0	0	0	0	0	0	0	0	0	0	0	0	0
9025009	.6755	11.21866	5.61419	5.48738	5.61419	5.61419	5.48738	5.48738	5.48738	5.48738	5.61419	5.48738	5.61419	5.48738	5.61419	5.61419	5.61419	5.61419	5.48738	5.48738	5.61419	5.48738	17.12197	16.81405	17.12197	17.12197	16.81405	16.81405	16.81405	16.81405	17.12197	16.81405	17.12197	16.81405	17.12197	17.12197	17.12197	17.12197	16.81405	16.81405	17.12197	16.81405	16.81405	17.12197	16.81405	16.81405	17.12197	17.12197	17.12197
9025009	-.4333	10.34065	5.45571	5.17032	5.45571	5.45571	5.17032	5.17032	5.17032	5.17032	5.45571	5.17032	5.45571	5.17032	5.45571	5.45571	5.45571	5.45571	5.17032	5.17032	5.45571	5.17032	15.51097	14.88468	15.51097	15.51097	14.88468	14.88468	14.88468	14.88468	15.51097	14.88468	15.51097	14.88468	15.51097	15.51097	15.51097	15.51097	14.88468	14.88468	15.51097	14.88468	14.88468	15.51097	14.88468	14.88468	15.51097	15.51097	15.51097
9025009		0	0	0	0	0	0	0	0	0	0	0	0	0	0	0	0	0	0	0	0	0	0	0	0	0	0	0	0	0	0	0	0	0	0	0	0	0	0	0	0	0	0	0	0	0	0	0	0
9025009		0	0	0	0	0	0	0	0	0	0	0	0	0	0	0	0	0	0	0	0	0	0	0	0	0	0	0	0	0	0	0	0	0	0	0	0	0	0	0	0	0	0	0	0	0	0	0	0
9025009	-1.2435	11.21866	5.61419	5.48738	5.61419	5.61419	5.48738	5.48738	5.48738	5.48738	5.61419	5.48738	5.61419	5.48738	5.61419	5.61419	5.61419	5.61419	5.48738	5.48738	5.61419	5.48738	17.12197	16.81405	17.12197	17.12197	16.81405	16.81405	16.81405	16.81405	17.12197	16.81405	17.12197	16.81405	17.12197	17.12197	17.12197	17.12197	16.81405	16.81405	17.12197	16.81405	16.81405	17.12197	16.81405	16.81405	17.12197	17.12197	17.12197
9025010	1.4974	9.531370000000001	14.29706	14.29706	14.29706	14.29706	14.29706	14.29706	14.29706	14.29706	14.29706	14.29706	14.29706	14.29706	14.29706	14.29706	14.29706	14.29706	14.29706	14.29706	14.29706	14.29706	4.76569	4.76569	4.76569	4.76569	4.76569	4.76569	4.76569	4.76569	4.76569	4.76569	4.76569	4.76569	4.76569	4.76569	4.76569	4.76569	4.76569	4.76569	4.76569	4.76569	4.76569	4.76569	4.76569	4.76569	4.76569	4.76569	4.76569
9025010	1.5297	9.531370000000001	14.29706	14.29706	14.29706	14.29706	14.29706	14.29706	14.29706	14.29706	14.29706	14.29706	14.29706	14.29706	14.29706	14.29706	14.29706	14.29706	14.29706	14.29706	14.29706	14.29706	4.76569	4.76569	4.76569	4.76569	4.76569	4.76569	4.76569	4.76569	4.76569	4.76569	4.76569	4.76569	4.76569	4.76569	4.76569	4.76569	4.76569	4.76569	4.76569	4.76569	4.76569	4.76569	4.76569	4.76569	4.76569	4.76569	4.76569
9025010	.9793	11.13334	16.71449	16.33693	16.71449	16.71449	16.33693	16.33693	16.33693	16.33693	16.71449	16.33693	16.71449	16.33693	16.71449	16.71449	16.71449	16.71449	16.33693	16.33693	16.71449	16.33693	5.66392	5.56206	5.66392	5.66392	5.56206	5.56206	5.56206	5.56206	5.66392	5.56206	5.66392	5.56206	5.66392	5.66392	5.66392	5.66392	5.56206	5.56206	5.66392	5.56206	5.56206	5.66392	5.56206	5.56206	5.66392	5.66392	5.66392
9025010	-.1324	9.531370000000001	14.29706	14.29706	14.29706	14.29706	14.29706	14.29706	14.29706	14.29706	14.29706	14.29706	14.29706	14.29706	14.29706	14.29706	14.29706	14.29706	14.29706	14.29706	14.29706	14.29706	4.76569	4.76569	4.76569	4.76569	4.76569	4.76569	4.76569	4.76569	4.76569	4.76569	4.76569	4.76569	4.76569	4.76569	4.76569	4.76569	4.76569	4.76569	4.76569	4.76569	4.76569	4.76569	4.76569	4.76569	4.76569	4.76569	4.76569
9025010		0	0	0	0	0	0	0	0	0	0	0	0	0	0	0	0	0	0	0	0	0	0	0	0	0	0	0	0	0	0	0	0	0	0	0	0	0	0	0	0	0	0	0	0	0	0	0	0
9025010	-1.6498	9.531370000000001	14.29706	14.29706	14.29706	14.29706	14.29706	14.29706	14.29706	14.29706	14.29706	14.29706	14.29706	14.29706	14.29706	14.29706	14.29706	14.29706	14.29706	14.29706	14.29706	14.29706	4.76569	4.76569	4.76569	4.76569	4.76569	4.76569	4.76569	4.76569	4.76569	4.76569	4.76569	4.76569	4.76569	4.76569	4.76569	4.76569	4.76569	4.76569	4.76569	4.76569	4.76569	4.76569	4.76569	4.76569	4.76569	4.76569	4.76569
9025010	.8055	10.00794	15.01191	15.01191	15.01191	15.01191	15.01191	15.01191	15.01191	15.01191	15.01191	15.01191	15.01191	15.01191	15.01191	15.01191	15.01191	15.01191	15.01191	15.01191	15.01191	15.01191	5.00397	5.00397	5.00397	5.00397	5.00397	5.00397	5.00397	5.00397	5.00397	5.00397	5.00397	5.00397	5.00397	5.00397	5.00397	5.00397	5.00397	5.00397	5.00397	5.00397	5.00397	5.00397	5.00397	5.00397	5.00397	5.00397	5.00397
9025010	.6373	11.13334	16.71449	16.33693	16.71449	16.71449	16.33693	16.33693	16.33693	16.33693	16.71449	16.33693	16.71449	16.33693	16.71449	16.71449	16.71449	16.71449	16.33693	16.33693	16.71449	16.33693	5.66392	5.56206	5.66392	5.66392	5.56206	5.56206	5.56206	5.56206	5.66392	5.56206	5.66392	5.56206	5.66392	5.66392	5.66392	5.66392	5.56206	5.56206	5.66392	5.56206	5.56206	5.66392	5.56206	5.56206	5.66392	5.66392	5.66392
9025010	1.1797	10.00794	15.01191	15.01191	15.01191	15.01191	15.01191	15.01191	15.01191	15.01191	15.01191	15.01191	15.01191	15.01191	15.01191	15.01191	15.01191	15.01191	15.01191	15.01191	15.01191	15.01191	5.00397	5.00397	5.00397	5.00397	5.00397	5.00397	5.00397	5.00397	5.00397	5.00397	5.00397	5.00397	5.00397	5.00397	5.00397	5.00397	5.00397	5.00397	5.00397	5.00397	5.00397	5.00397	5.00397	5.00397	5.00397	5.00397	5.00397
9025010	.9793	11.13334	16.71449	16.33693	16.71449	16.71449	16.33693	16.33693	16.33693	16.33693	16.71449	16.33693	16.71449	16.33693	16.71449	16.71449	16.71449	16.71449	16.33693	16.33693	16.71449	16.33693	5.66392	5.56206	5.66392	5.66392	5.56206	5.56206	5.56206	5.56206	5.66392	5.56206	5.66392	5.56206	5.66392	5.66392	5.66392	5.66392	5.56206	5.56206	5.66392	5.56206	5.56206	5.66392	5.56206	5.56206	5.66392	5.66392	5.66392
9025010		0	0	0	0	0	0	0	0	0	0	0	0	0	0	0	0	0	0	0	0	0	0	0	0	0	0	0	0	0	0	0	0	0	0	0	0	0	0	0	0	0	0	0	0	0	0	0	0
9025010		10.00794	15.01191	15.01191	15.01191	15.01191	15.01191	15.01191	15.01191	15.01191	15.01191	15.01191	15.01191	15.01191	15.01191	15.01191	15.01191	15.01191	15.01191	15.01191	15.01191	15.01191	5.00397	5.00397	5.00397	5.00397	5.00397	5.00397	5.00397	5.00397	5.00397	5.00397	5.00397	5.00397	5.00397	5.00397	5.00397	5.00397	5.00397	5.00397	5.00397	5.00397	5.00397	5.00397	5.00397	5.00397	5.00397	5.00397	5.00397
9025010	1.4974	9.531370000000001	14.29706	14.29706	14.29706	14.29706	14.29706	14.29706	14.29706	14.29706	14.29706	14.29706	14.29706	14.29706	14.29706	14.29706	14.29706	14.29706	14.29706	14.29706	14.29706	14.29706	4.76569	4.76569	4.76569	4.76569	4.76569	4.76569	4.76569	4.76569	4.76569	4.76569	4.76569	4.76569	4.76569	4.76569	4.76569	4.76569	4.76569	4.76569	4.76569	4.76569	4.76569	4.76569	4.76569	4.76569	4.76569	4.76569	4.76569
9025010		10.00794	15.01191	15.01191	15.01191	15.01191	15.01191	15.01191	15.01191	15.01191	15.01191	15.01191	15.01191	15.01191	15.01191	15.01191	15.01191	15.01191	15.01191	15.01191	15.01191	15.01191	5.00397	5.00397	5.00397	5.00397	5.00397	5.00397	5.00397	5.00397	5.00397	5.00397	5.00397	5.00397	5.00397	5.00397	5.00397	5.00397	5.00397	5.00397	5.00397	5.00397	5.00397	5.00397	5.00397	5.00397	5.00397	5.00397	5.00397
9025010		0	0	0	0	0	0	0	0	0	0	0	0	0	0	0	0	0	0	0	0	0	0	0	0	0	0	0	0	0	0	0	0	0	0	0	0	0	0	0	0	0	0	0	0	0	0	0	0
9025010	1.5297	9.531370000000001	14.29706	14.29706	14.29706	14.29706	14.29706	14.29706	14.29706	14.29706	14.29706	14.29706	14.29706	14.29706	14.29706	14.29706	14.29706	14.29706	14.29706	14.29706	14.29706	14.29706	4.76569	4.76569	4.76569	4.76569	4.76569	4.76569	4.76569	4.76569	4.76569	4.76569	4.76569	4.76569	4.76569	4.76569	4.76569	4.76569	4.76569	4.76569	4.76569	4.76569	4.76569	4.76569	4.76569	4.76569	4.76569	4.76569	4.76569
9025010	.63	10.00794	15.01191	15.01191	15.01191	15.01191	15.01191	15.01191	15.01191	15.01191	15.01191	15.01191	15.01191	15.01191	15.01191	15.01191	15.01191	15.01191	15.01191	15.01191	15.01191	15.01191	5.00397	5.00397	5.00397	5.00397	5.00397	5.00397	5.00397	5.00397	5.00397	5.00397	5.00397	5.00397	5.00397	5.00397	5.00397	5.00397	5.00397	5.00397	5.00397	5.00397	5.00397	5.00397	5.00397	5.00397	5.00397	5.00397	5.00397
9025010	1.5297	9.531370000000001	14.29706	14.29706	14.29706	14.29706	14.29706	14.29706	14.29706	14.29706	14.29706	14.29706	14.29706	14.29706	14.29706	14.29706	14.29706	14.29706	14.29706	14.29706	14.29706	14.29706	4.76569	4.76569	4.76569	4.76569	4.76569	4.76569	4.76569	4.76569	4.76569	4.76569	4.76569	4.76569	4.76569	4.76569	4.76569	4.76569	4.76569	4.76569	4.76569	4.76569	4.76569	4.76569	4.76569	4.76569	4.76569	4.76569	4.76569
9025010	.63	10.00794	15.01191	15.01191	15.01191	15.01191	15.01191	15.01191	15.01191	15.01191	15.01191	15.01191	15.01191	15.01191	15.01191	15.01191	15.01191	15.01191	15.01191	15.01191	15.01191	15.01191	5.00397	5.00397	5.00397	5.00397	5.00397	5.00397	5.00397	5.00397	5.00397	5.00397	5.00397	5.00397	5.00397	5.00397	5.00397	5.00397	5.00397	5.00397	5.00397	5.00397	5.00397	5.00397	5.00397	5.00397	5.00397	5.00397	5.00397
9025010	1.3722	9.531370000000001	14.29706	14.29706	14.29706	14.29706	14.29706	14.29706	14.29706	14.29706	14.29706	14.29706	14.29706	14.29706	14.29706	14.29706	14.29706	14.29706	14.29706	14.29706	14.29706	14.29706	4.76569	4.76569	4.76569	4.76569	4.76569	4.76569	4.76569	4.76569	4.76569	4.76569	4.76569	4.76569	4.76569	4.76569	4.76569	4.76569	4.76569	4.76569	4.76569	4.76569	4.76569	4.76569	4.76569	4.76569	4.76569	4.76569	4.76569
9025010	-.1324	9.531370000000001	14.29706	14.29706	14.29706	14.29706	14.29706	14.29706	14.29706	14.29706	14.29706	14.29706	14.29706	14.29706	14.29706	14.29706	14.29706	14.29706	14.29706	14.29706	14.29706	14.29706	4.76569	4.76569	4.76569	4.76569	4.76569	4.76569	4.76569	4.76569	4.76569	4.76569	4.76569	4.76569	4.76569	4.76569	4.76569	4.76569	4.76569	4.76569	4.76569	4.76569	4.76569	4.76569	4.76569	4.76569	4.76569	4.76569	4.76569
9025010	-1.6498	9.531370000000001	14.29706	14.29706	14.29706	14.29706	14.29706	14.29706	14.29706	14.29706	14.29706	14.29706	14.29706	14.29706	14.29706	14.29706	14.29706	14.29706	14.29706	14.29706	14.29706	14.29706	4.76569	4.76569	4.76569	4.76569	4.76569	4.76569	4.76569	4.76569	4.76569	4.76569	4.76569	4.76569	4.76569	4.76569	4.76569	4.76569	4.76569	4.76569	4.76569	4.76569	4.76569	4.76569	4.76569	4.76569	4.76569	4.76569	4.76569
9025010		0	0	0	0	0	0	0	0	0	0	0	0	0	0	0	0	0	0	0	0	0	0	0	0	0	0	0	0	0	0	0	0	0	0	0	0	0	0	0	0	0	0	0	0	0	0	0	0
9025010	1.4974	9.531370000000001	14.29706	14.29706	14.29706	14.29706	14.29706	14.29706	14.29706	14.29706	14.29706	14.29706	14.29706	14.29706	14.29706	14.29706	14.29706	14.29706	14.29706	14.29706	14.29706	14.29706	4.76569	4.76569	4.76569	4.76569	4.76569	4.76569	4.76569	4.76569	4.76569	4.76569	4.76569	4.76569	4.76569	4.76569	4.76569	4.76569	4.76569	4.76569	4.76569	4.76569	4.76569	4.76569	4.76569	4.76569	4.76569	4.76569	4.76569
9025010	.9793	11.13334	16.71449	16.33693	16.71449	16.71449	16.33693	16.33693	16.33693	16.33693	16.71449	16.33693	16.71449	16.33693	16.71449	16.71449	16.71449	16.71449	16.33693	16.33693	16.71449	16.33693	5.66392	5.56206	5.66392	5.66392	5.56206	5.56206	5.56206	5.56206	5.66392	5.56206	5.66392	5.56206	5.66392	5.66392	5.66392	5.66392	5.56206	5.56206	5.66392	5.56206	5.56206	5.66392	5.56206	5.56206	5.66392	5.66392	5.66392
9025010		10.00794	15.01191	15.01191	15.01191	15.01191	15.01191	15.01191	15.01191	15.01191	15.01191	15.01191	15.01191	15.01191	15.01191	15.01191	15.01191	15.01191	15.01191	15.01191	15.01191	15.01191	5.00397	5.00397	5.00397	5.00397	5.00397	5.00397	5.00397	5.00397	5.00397	5.00397	5.00397	5.00397	5.00397	5.00397	5.00397	5.00397	5.00397	5.00397	5.00397	5.00397	5.00397	5.00397	5.00397	5.00397	5.00397	5.00397	5.00397
9025010	1.2726	10.00794	15.01191	15.01191	15.01191	15.01191	15.01191	15.01191	15.01191	15.01191	15.01191	15.01191	15.01191	15.01191	15.01191	15.01191	15.01191	15.01191	15.01191	15.01191	15.01191	15.01191	5.00397	5.00397	5.00397	5.00397	5.00397	5.00397	5.00397	5.00397	5.00397	5.00397	5.00397	5.00397	5.00397	5.00397	5.00397	5.00397	5.00397	5.00397	5.00397	5.00397	5.00397	5.00397	5.00397	5.00397	5.00397	5.00397	5.00397
9025010	1.2726	10.00794	15.01191	15.01191	15.01191	15.01191	15.01191	15.01191	15.01191	15.01191	15.01191	15.01191	15.01191	15.01191	15.01191	15.01191	15.01191	15.01191	15.01191	15.01191	15.01191	15.01191	5.00397	5.00397	5.00397	5.00397	5.00397	5.00397	5.00397	5.00397	5.00397	5.00397	5.00397	5.00397	5.00397	5.00397	5.00397	5.00397	5.00397	5.00397	5.00397	5.00397	5.00397	5.00397	5.00397	5.00397	5.00397	5.00397	5.00397
9025010		0	0	0	0	0	0	0	0	0	0	0	0	0	0	0	0	0	0	0	0	0	0	0	0	0	0	0	0	0	0	0	0	0	0	0	0	0	0	0	0	0	0	0	0	0	0	0	0
9025010	.8055	10.00794	15.01191	15.01191	15.01191	15.01191	15.01191	15.01191	15.01191	15.01191	15.01191	15.01191	15.01191	15.01191	15.01191	15.01191	15.01191	15.01191	15.01191	15.01191	15.01191	15.01191	5.00397	5.00397	5.00397	5.00397	5.00397	5.00397	5.00397	5.00397	5.00397	5.00397	5.00397	5.00397	5.00397	5.00397	5.00397	5.00397	5.00397	5.00397	5.00397	5.00397	5.00397	5.00397	5.00397	5.00397	5.00397	5.00397	5.00397
9025010	1.1797	10.00794	15.01191	15.01191	15.01191	15.01191	15.01191	15.01191	15.01191	15.01191	15.01191	15.01191	15.01191	15.01191	15.01191	15.01191	15.01191	15.01191	15.01191	15.01191	15.01191	15.01191	5.00397	5.00397	5.00397	5.00397	5.00397	5.00397	5.00397	5.00397	5.00397	5.00397	5.00397	5.00397	5.00397	5.00397	5.00397	5.00397	5.00397	5.00397	5.00397	5.00397	5.00397	5.00397	5.00397	5.00397	5.00397	5.00397	5.00397
9025010	-.1324	9.531370000000001	14.29706	14.29706	14.29706	14.29706	14.29706	14.29706	14.29706	14.29706	14.29706	14.29706	14.29706	14.29706	14.29706	14.29706	14.29706	14.29706	14.29706	14.29706	14.29706	14.29706	4.76569	4.76569	4.76569	4.76569	4.76569	4.76569	4.76569	4.76569	4.76569	4.76569	4.76569	4.76569	4.76569	4.76569	4.76569	4.76569	4.76569	4.76569	4.76569	4.76569	4.76569	4.76569	4.76569	4.76569	4.76569	4.76569	4.76569
9025010	.63	10.00794	15.01191	15.01191	15.01191	15.01191	15.01191	15.01191	15.01191	15.01191	15.01191	15.01191	15.01191	15.01191	15.01191	15.01191	15.01191	15.01191	15.01191	15.01191	15.01191	15.01191	5.00397	5.00397	5.00397	5.00397	5.00397	5.00397	5.00397	5.00397	5.00397	5.00397	5.00397	5.00397	5.00397	5.00397	5.00397	5.00397	5.00397	5.00397	5.00397	5.00397	5.00397	5.00397	5.00397	5.00397	5.00397	5.00397	5.00397
9025010	.8055	10.00794	15.01191	15.01191	15.01191	15.01191	15.01191	15.01191	15.01191	15.01191	15.01191	15.01191	15.01191	15.01191	15.01191	15.01191	15.01191	15.01191	15.01191	15.01191	15.01191	15.01191	5.00397	5.00397	5.00397	5.00397	5.00397	5.00397	5.00397	5.00397	5.00397	5.00397	5.00397	5.00397	5.00397	5.00397	5.00397	5.00397	5.00397	5.00397	5.00397	5.00397	5.00397	5.00397	5.00397	5.00397	5.00397	5.00397	5.00397
9025010	.6373	11.13334	16.71449	16.33693	16.71449	16.71449	16.33693	16.33693	16.33693	16.33693	16.71449	16.33693	16.71449	16.33693	16.71449	16.71449	16.71449	16.71449	16.33693	16.33693	16.71449	16.33693	5.66392	5.56206	5.66392	5.66392	5.56206	5.56206	5.56206	5.56206	5.66392	5.56206	5.66392	5.56206	5.66392	5.66392	5.66392	5.66392	5.56206	5.56206	5.66392	5.56206	5.56206	5.66392	5.56206	5.56206	5.66392	5.66392	5.66392
9025010	-1.6498	9.531370000000001	14.29706	14.29706	14.29706	14.29706	14.29706	14.29706	14.29706	14.29706	14.29706	14.29706	14.29706	14.29706	14.29706	14.29706	14.29706	14.29706	14.29706	14.29706	14.29706	14.29706	4.76569	4.76569	4.76569	4.76569	4.76569	4.76569	4.76569	4.76569	4.76569	4.76569	4.76569	4.76569	4.76569	4.76569	4.76569	4.76569	4.76569	4.76569	4.76569	4.76569	4.76569	4.76569	4.76569	4.76569	4.76569	4.76569	4.76569
9025010	1.3722	9.531370000000001	14.29706	14.29706	14.29706	14.29706	14.29706	14.29706	14.29706	14.29706	14.29706	14.29706	14.29706	14.29706	14.29706	14.29706	14.29706	14.29706	14.29706	14.29706	14.29706	14.29706	4.76569	4.76569	4.76569	4.76569	4.76569	4.76569	4.76569	4.76569	4.76569	4.76569	4.76569	4.76569	4.76569	4.76569	4.76569	4.76569	4.76569	4.76569	4.76569	4.76569	4.76569	4.76569	4.76569	4.76569	4.76569	4.76569	4.76569
9025010		0	0	0	0	0	0	0	0	0	0	0	0	0	0	0	0	0	0	0	0	0	0	0	0	0	0	0	0	0	0	0	0	0	0	0	0	0	0	0	0	0	0	0	0	0	0	0	0
9025010		0	0	0	0	0	0	0	0	0	0	0	0	0	0	0	0	0	0	0	0	0	0	0	0	0	0	0	0	0	0	0	0	0	0	0	0	0	0	0	0	0	0	0	0	0	0	0	0
9025010	1.1797	10.00794	15.01191	15.01191	15.01191	15.01191	15.01191	15.01191	15.01191	15.01191	15.01191	15.01191	15.01191	15.01191	15.01191	15.01191	15.01191	15.01191	15.01191	15.01191	15.01191	15.01191	5.00397	5.00397	5.00397	5.00397	5.00397	5.00397	5.00397	5.00397	5.00397	5.00397	5.00397	5.00397	5.00397	5.00397	5.00397	5.00397	5.00397	5.00397	5.00397	5.00397	5.00397	5.00397	5.00397	5.00397	5.00397	5.00397	5.00397
9025010		0	0	0	0	0	0	0	0	0	0	0	0	0	0	0	0	0	0	0	0	0	0	0	0	0	0	0	0	0	0	0	0	0	0	0	0	0	0	0	0	0	0	0	0	0	0	0	0
9025010	1.3722	9.531370000000001	14.29706	14.29706	14.29706	14.29706	14.29706	14.29706	14.29706	14.29706	14.29706	14.29706	14.29706	14.29706	14.29706	14.29706	14.29706	14.29706	14.29706	14.29706	14.29706	14.29706	4.76569	4.76569	4.76569	4.76569	4.76569	4.76569	4.76569	4.76569	4.76569	4.76569	4.76569	4.76569	4.76569	4.76569	4.76569	4.76569	4.76569	4.76569	4.76569	4.76569	4.76569	4.76569	4.76569	4.76569	4.76569	4.76569	4.76569
9025010	.6373	11.13334	16.71449	16.33693	16.71449	16.71449	16.33693	16.33693	16.33693	16.33693	16.71449	16.33693	16.71449	16.33693	16.71449	16.71449	16.71449	16.71449	16.33693	16.33693	16.71449	16.33693	5.66392	5.56206	5.66392	5.66392	5.56206	5.56206	5.56206	5.56206	5.66392	5.56206	5.66392	5.56206	5.66392	5.66392	5.66392	5.66392	5.56206	5.56206	5.66392	5.56206	5.56206	5.66392	5.56206	5.56206	5.66392	5.66392	5.66392
9025010		0	0	0	0	0	0	0	0	0	0	0	0	0	0	0	0	0	0	0	0	0	0	0	0	0	0	0	0	0	0	0	0	0	0	0	0	0	0	0	0	0	0	0	0	0	0	0	0
9025010	1.2726	10.00794	15.01191	15.01191	15.01191	15.01191	15.01191	15.01191	15.01191	15.01191	15.01191	15.01191	15.01191	15.01191	15.01191	15.01191	15.01191	15.01191	15.01191	15.01191	15.01191	15.01191	5.00397	5.00397	5.00397	5.00397	5.00397	5.00397	5.00397	5.00397	5.00397	5.00397	5.00397	5.00397	5.00397	5.00397	5.00397	5.00397	5.00397	5.00397	5.00397	5.00397	5.00397	5.00397	5.00397	5.00397	5.00397	5.00397	5.00397
9025011	-1.5419	10.19712	4.89992	16.05732	16.05732	4.89992	4.89992	16.05732	16.05732	16.05732	16.05732	4.89992	16.05732	4.89992	16.05732	4.89992	4.89992	4.89992	4.89992	16.05732	16.05732	4.89992	16.05732	4.89992	4.89992	16.05732	16.05732	4.89992	4.89992	4.89992	4.89992	16.05732	4.89992	16.05732	4.89992	16.05732	16.05732	16.05732	16.05732	4.89992	4.89992	16.05732	16.05732	4.89992	4.89992	16.05732	16.05732	4.89992	4.89992
9025011		0	0	0	0	0	0	0	0	0	0	0	0	0	0	0	0	0	0	0	0	0	0	0	0	0	0	0	0	0	0	0	0	0	0	0	0	0	0	0	0	0	0	0	0	0	0	0	0
9025011		0	0	0	0	0	0	0	0	0	0	0	0	0	0	0	0	0	0	0	0	0	0	0	0	0	0	0	0	0	0	0	0	0	0	0	0	0	0	0	0	0	0	0	0	0	0	0	0
9025011	.0243	8.53247	4.26624	12.79871	12.79871	4.26624	4.26624	12.79871	12.79871	12.79871	12.79871	4.26624	12.79871	4.26624	12.79871	4.26624	4.26624	4.26624	4.26624	12.79871	12.79871	4.26624	12.79871	4.26624	4.26624	12.79871	12.79871	4.26624	4.26624	4.26624	4.26624	12.79871	4.26624	12.79871	4.26624	12.79871	12.79871	12.79871	12.79871	4.26624	4.26624	12.79871	12.79871	4.26624	4.26624	12.79871	12.79871	4.26624	4.26624
9025011	-1.5419	10.19712	4.89992	16.05732	16.05732	4.89992	4.89992	16.05732	16.05732	16.05732	16.05732	4.89992	16.05732	4.89992	16.05732	4.89992	4.89992	4.89992	4.89992	16.05732	16.05732	4.89992	16.05732	4.89992	4.89992	16.05732	16.05732	4.89992	4.89992	4.89992	4.89992	16.05732	4.89992	16.05732	4.89992	16.05732	16.05732	16.05732	16.05732	4.89992	4.89992	16.05732	16.05732	4.89992	4.89992	16.05732	16.05732	4.89992	4.89992
9025011	.7649	12.74922	6.11458	19.94098	19.94098	6.11458	6.11458	19.94098	19.94098	19.94098	19.94098	6.11458	19.94098	6.11458	19.94098	6.11458	6.11458	6.11458	6.11458	19.94098	19.94098	6.11458	19.94098	6.11458	6.11458	19.94098	19.94098	6.11458	6.11458	6.11458	6.11458	19.94098	6.11458	19.94098	6.11458	19.94098	19.94098	19.94098	19.94098	6.11458	6.11458	19.94098	19.94098	6.11458	6.11458	19.94098	19.94098	6.11458	6.11458
9025011	-.3784	8.53247	4.26624	12.79871	12.79871	4.26624	4.26624	12.79871	12.79871	12.79871	12.79871	4.26624	12.79871	4.26624	12.79871	4.26624	4.26624	4.26624	4.26624	12.79871	12.79871	4.26624	12.79871	4.26624	4.26624	12.79871	12.79871	4.26624	4.26624	4.26624	4.26624	12.79871	4.26624	12.79871	4.26624	12.79871	12.79871	12.79871	12.79871	4.26624	4.26624	12.79871	12.79871	4.26624	4.26624	12.79871	12.79871	4.26624	4.26624
9025011		0	0	0	0	0	0	0	0	0	0	0	0	0	0	0	0	0	0	0	0	0	0	0	0	0	0	0	0	0	0	0	0	0	0	0	0	0	0	0	0	0	0	0	0	0	0	0	0
9025011	-.7163000000000001	10.19712	4.89992	16.05732	16.05732	4.89992	4.89992	16.05732	16.05732	16.05732	16.05732	4.89992	16.05732	4.89992	16.05732	4.89992	4.89992	4.89992	4.89992	16.05732	16.05732	4.89992	16.05732	4.89992	4.89992	16.05732	16.05732	4.89992	4.89992	4.89992	4.89992	16.05732	4.89992	16.05732	4.89992	16.05732	16.05732	16.05732	16.05732	4.89992	4.89992	16.05732	16.05732	4.89992	4.89992	16.05732	16.05732	4.89992	4.89992
9025011		0	0	0	0	0	0	0	0	0	0	0	0	0	0	0	0	0	0	0	0	0	0	0	0	0	0	0	0	0	0	0	0	0	0	0	0	0	0	0	0	0	0	0	0	0	0	0	0
9025011		0	0	0	0	0	0	0	0	0	0	0	0	0	0	0	0	0	0	0	0	0	0	0	0	0	0	0	0	0	0	0	0	0	0	0	0	0	0	0	0	0	0	0	0	0	0	0	0
9025011		0	0	0	0	0	0	0	0	0	0	0	0	0	0	0	0	0	0	0	0	0	0	0	0	0	0	0	0	0	0	0	0	0	0	0	0	0	0	0	0	0	0	0	0	0	0	0	0
9025011	-1.0104	12.74922	6.11458	19.94098	19.94098	6.11458	6.11458	19.94098	19.94098	19.94098	19.94098	6.11458	19.94098	6.11458	19.94098	6.11458	6.11458	6.11458	6.11458	19.94098	19.94098	6.11458	19.94098	6.11458	6.11458	19.94098	19.94098	6.11458	6.11458	6.11458	6.11458	19.94098	6.11458	19.94098	6.11458	19.94098	19.94098	19.94098	19.94098	6.11458	6.11458	19.94098	19.94098	6.11458	6.11458	19.94098	19.94098	6.11458	6.11458
9025011		0	0	0	0	0	0	0	0	0	0	0	0	0	0	0	0	0	0	0	0	0	0	0	0	0	0	0	0	0	0	0	0	0	0	0	0	0	0	0	0	0	0	0	0	0	0	0	0
9025011	-.2493	8.53247	4.26624	12.79871	12.79871	4.26624	4.26624	12.79871	12.79871	12.79871	12.79871	4.26624	12.79871	4.26624	12.79871	4.26624	4.26624	4.26624	4.26624	12.79871	12.79871	4.26624	12.79871	4.26624	4.26624	12.79871	12.79871	4.26624	4.26624	4.26624	4.26624	12.79871	4.26624	12.79871	4.26624	12.79871	12.79871	12.79871	12.79871	4.26624	4.26624	12.79871	12.79871	4.26624	4.26624	12.79871	12.79871	4.26624	4.26624
9025011	.0243	8.53247	4.26624	12.79871	12.79871	4.26624	4.26624	12.79871	12.79871	12.79871	12.79871	4.26624	12.79871	4.26624	12.79871	4.26624	4.26624	4.26624	4.26624	12.79871	12.79871	4.26624	12.79871	4.26624	4.26624	12.79871	12.79871	4.26624	4.26624	4.26624	4.26624	12.79871	4.26624	12.79871	4.26624	12.79871	12.79871	12.79871	12.79871	4.26624	4.26624	12.79871	12.79871	4.26624	4.26624	12.79871	12.79871	4.26624	4.26624
9025011	-1.0597	12.74922	6.11458	19.94098	19.94098	6.11458	6.11458	19.94098	19.94098	19.94098	19.94098	6.11458	19.94098	6.11458	19.94098	6.11458	6.11458	6.11458	6.11458	19.94098	19.94098	6.11458	19.94098	6.11458	6.11458	19.94098	19.94098	6.11458	6.11458	6.11458	6.11458	19.94098	6.11458	19.94098	6.11458	19.94098	19.94098	19.94098	19.94098	6.11458	6.11458	19.94098	19.94098	6.11458	6.11458	19.94098	19.94098	6.11458	6.11458
9025011		0	0	0	0	0	0	0	0	0	0	0	0	0	0	0	0	0	0	0	0	0	0	0	0	0	0	0	0	0	0	0	0	0	0	0	0	0	0	0	0	0	0	0	0	0	0	0	0
9025011	-1.0597	12.74922	6.11458	19.94098	19.94098	6.11458	6.11458	19.94098	19.94098	19.94098	19.94098	6.11458	19.94098	6.11458	19.94098	6.11458	6.11458	6.11458	6.11458	19.94098	19.94098	6.11458	19.94098	6.11458	6.11458	19.94098	19.94098	6.11458	6.11458	6.11458	6.11458	19.94098	6.11458	19.94098	6.11458	19.94098	19.94098	19.94098	19.94098	6.11458	6.11458	19.94098	19.94098	6.11458	6.11458	19.94098	19.94098	6.11458	6.11458
9025011		0	0	0	0	0	0	0	0	0	0	0	0	0	0	0	0	0	0	0	0	0	0	0	0	0	0	0	0	0	0	0	0	0	0	0	0	0	0	0	0	0	0	0	0	0	0	0	0
9025011	-1.4545	10.19712	4.89992	16.05732	16.05732	4.89992	4.89992	16.05732	16.05732	16.05732	16.05732	4.89992	16.05732	4.89992	16.05732	4.89992	4.89992	4.89992	4.89992	16.05732	16.05732	4.89992	16.05732	4.89992	4.89992	16.05732	16.05732	4.89992	4.89992	4.89992	4.89992	16.05732	4.89992	16.05732	4.89992	16.05732	16.05732	16.05732	16.05732	4.89992	4.89992	16.05732	16.05732	4.89992	4.89992	16.05732	16.05732	4.89992	4.89992
9025011		0	0	0	0	0	0	0	0	0	0	0	0	0	0	0	0	0	0	0	0	0	0	0	0	0	0	0	0	0	0	0	0	0	0	0	0	0	0	0	0	0	0	0	0	0	0	0	0
9025011		0	0	0	0	0	0	0	0	0	0	0	0	0	0	0	0	0	0	0	0	0	0	0	0	0	0	0	0	0	0	0	0	0	0	0	0	0	0	0	0	0	0	0	0	0	0	0	0
9025011	-.1708	9.55663	4.73074	14.51958	14.51958	4.73074	4.73074	14.51958	14.51958	14.51958	14.51958	4.73074	14.51958	4.73074	14.51958	4.73074	4.73074	4.73074	4.73074	14.51958	14.51958	4.73074	14.51958	4.73074	4.73074	14.51958	14.51958	4.73074	4.73074	4.73074	4.73074	14.51958	4.73074	14.51958	4.73074	14.51958	14.51958	14.51958	14.51958	4.73074	4.73074	14.51958	14.51958	4.73074	4.73074	14.51958	14.51958	4.73074	4.73074
9025011		0	0	0	0	0	0	0	0	0	0	0	0	0	0	0	0	0	0	0	0	0	0	0	0	0	0	0	0	0	0	0	0	0	0	0	0	0	0	0	0	0	0	0	0	0	0	0	0
9025011	-1.0597	12.74922	6.11458	19.94098	19.94098	6.11458	6.11458	19.94098	19.94098	19.94098	19.94098	6.11458	19.94098	6.11458	19.94098	6.11458	6.11458	6.11458	6.11458	19.94098	19.94098	6.11458	19.94098	6.11458	6.11458	19.94098	19.94098	6.11458	6.11458	6.11458	6.11458	19.94098	6.11458	19.94098	6.11458	19.94098	19.94098	19.94098	19.94098	6.11458	6.11458	19.94098	19.94098	6.11458	6.11458	19.94098	19.94098	6.11458	6.11458
9025011	.7649	12.74922	6.11458	19.94098	19.94098	6.11458	6.11458	19.94098	19.94098	19.94098	19.94098	6.11458	19.94098	6.11458	19.94098	6.11458	6.11458	6.11458	6.11458	19.94098	19.94098	6.11458	19.94098	6.11458	6.11458	19.94098	19.94098	6.11458	6.11458	6.11458	6.11458	19.94098	6.11458	19.94098	6.11458	19.94098	19.94098	19.94098	19.94098	6.11458	6.11458	19.94098	19.94098	6.11458	6.11458	19.94098	19.94098	6.11458	6.11458
9025011	-.3784	8.53247	4.26624	12.79871	12.79871	4.26624	4.26624	12.79871	12.79871	12.79871	12.79871	4.26624	12.79871	4.26624	12.79871	4.26624	4.26624	4.26624	4.26624	12.79871	12.79871	4.26624	12.79871	4.26624	4.26624	12.79871	12.79871	4.26624	4.26624	4.26624	4.26624	12.79871	4.26624	12.79871	4.26624	12.79871	12.79871	12.79871	12.79871	4.26624	4.26624	12.79871	12.79871	4.26624	4.26624	12.79871	12.79871	4.26624	4.26624
9025011	1.0304	9.55663	4.73074	14.51958	14.51958	4.73074	4.73074	14.51958	14.51958	14.51958	14.51958	4.73074	14.51958	4.73074	14.51958	4.73074	4.73074	4.73074	4.73074	14.51958	14.51958	4.73074	14.51958	4.73074	4.73074	14.51958	14.51958	4.73074	4.73074	4.73074	4.73074	14.51958	4.73074	14.51958	4.73074	14.51958	14.51958	14.51958	14.51958	4.73074	4.73074	14.51958	14.51958	4.73074	4.73074	14.51958	14.51958	4.73074	4.73074
9025011	1.0304	9.55663	4.73074	14.51958	14.51958	4.73074	4.73074	14.51958	14.51958	14.51958	14.51958	4.73074	14.51958	4.73074	14.51958	4.73074	4.73074	4.73074	4.73074	14.51958	14.51958	4.73074	14.51958	4.73074	4.73074	14.51958	14.51958	4.73074	4.73074	4.73074	4.73074	14.51958	4.73074	14.51958	4.73074	14.51958	14.51958	14.51958	14.51958	4.73074	4.73074	14.51958	14.51958	4.73074	4.73074	14.51958	14.51958	4.73074	4.73074
9025011	-.2493	8.53247	4.26624	12.79871	12.79871	4.26624	4.26624	12.79871	12.79871	12.79871	12.79871	4.26624	12.79871	4.26624	12.79871	4.26624	4.26624	4.26624	4.26624	12.79871	12.79871	4.26624	12.79871	4.26624	4.26624	12.79871	12.79871	4.26624	4.26624	4.26624	4.26624	12.79871	4.26624	12.79871	4.26624	12.79871	12.79871	12.79871	12.79871	4.26624	4.26624	12.79871	12.79871	4.26624	4.26624	12.79871	12.79871	4.26624	4.26624
9025011		0	0	0	0	0	0	0	0	0	0	0	0	0	0	0	0	0	0	0	0	0	0	0	0	0	0	0	0	0	0	0	0	0	0	0	0	0	0	0	0	0	0	0	0	0	0	0	0
9025011		0	0	0	0	0	0	0	0	0	0	0	0	0	0	0	0	0	0	0	0	0	0	0	0	0	0	0	0	0	0	0	0	0	0	0	0	0	0	0	0	0	0	0	0	0	0	0	0
9025011		0	0	0	0	0	0	0	0	0	0	0	0	0	0	0	0	0	0	0	0	0	0	0	0	0	0	0	0	0	0	0	0	0	0	0	0	0	0	0	0	0	0	0	0	0	0	0	0
9025011	-1.4545	10.19712	4.89992	16.05732	16.05732	4.89992	4.89992	16.05732	16.05732	16.05732	16.05732	4.89992	16.05732	4.89992	16.05732	4.89992	4.89992	4.89992	4.89992	16.05732	16.05732	4.89992	16.05732	4.89992	4.89992	16.05732	16.05732	4.89992	4.89992	4.89992	4.89992	16.05732	4.89992	16.05732	4.89992	16.05732	16.05732	16.05732	16.05732	4.89992	4.89992	16.05732	16.05732	4.89992	4.89992	16.05732	16.05732	4.89992	4.89992
9025011	-1.4545	10.19712	4.89992	16.05732	16.05732	4.89992	4.89992	16.05732	16.05732	16.05732	16.05732	4.89992	16.05732	4.89992	16.05732	4.89992	4.89992	4.89992	4.89992	16.05732	16.05732	4.89992	16.05732	4.89992	4.89992	16.05732	16.05732	4.89992	4.89992	4.89992	4.89992	16.05732	4.89992	16.05732	4.89992	16.05732	16.05732	16.05732	16.05732	4.89992	4.89992	16.05732	16.05732	4.89992	4.89992	16.05732	16.05732	4.89992	4.89992
9025011	-.7163000000000001	10.19712	4.89992	16.05732	16.05732	4.89992	4.89992	16.05732	16.05732	16.05732	16.05732	4.89992	16.05732	4.89992	16.05732	4.89992	4.89992	4.89992	4.89992	16.05732	16.05732	4.89992	16.05732	4.89992	4.89992	16.05732	16.05732	4.89992	4.89992	4.89992	4.89992	16.05732	4.89992	16.05732	4.89992	16.05732	16.05732	16.05732	16.05732	4.89992	4.89992	16.05732	16.05732	4.89992	4.89992	16.05732	16.05732	4.89992	4.89992
9025011		0	0	0	0	0	0	0	0	0	0	0	0	0	0	0	0	0	0	0	0	0	0	0	0	0	0	0	0	0	0	0	0	0	0	0	0	0	0	0	0	0	0	0	0	0	0	0	0
9025011	-1.0104	12.74922	6.11458	19.94098	19.94098	6.11458	6.11458	19.94098	19.94098	19.94098	19.94098	6.11458	19.94098	6.11458	19.94098	6.11458	6.11458	6.11458	6.11458	19.94098	19.94098	6.11458	19.94098	6.11458	6.11458	19.94098	19.94098	6.11458	6.11458	6.11458	6.11458	19.94098	6.11458	19.94098	6.11458	19.94098	19.94098	19.94098	19.94098	6.11458	6.11458	19.94098	19.94098	6.11458	6.11458	19.94098	19.94098	6.11458	6.11458
9025011	-.3784	8.53247	4.26624	12.79871	12.79871	4.26624	4.26624	12.79871	12.79871	12.79871	12.79871	4.26624	12.79871	4.26624	12.79871	4.26624	4.26624	4.26624	4.26624	12.79871	12.79871	4.26624	12.79871	4.26624	4.26624	12.79871	12.79871	4.26624	4.26624	4.26624	4.26624	12.79871	4.26624	12.79871	4.26624	12.79871	12.79871	12.79871	12.79871	4.26624	4.26624	12.79871	12.79871	4.26624	4.26624	12.79871	12.79871	4.26624	4.26624
9025011	-1.5419	10.19712	4.89992	16.05732	16.05732	4.89992	4.89992	16.05732	16.05732	16.05732	16.05732	4.89992	16.05732	4.89992	16.05732	4.89992	4.89992	4.89992	4.89992	16.05732	16.05732	4.89992	16.05732	4.89992	4.89992	16.05732	16.05732	4.89992	4.89992	4.89992	4.89992	16.05732	4.89992	16.05732	4.89992	16.05732	16.05732	16.05732	16.05732	4.89992	4.89992	16.05732	16.05732	4.89992	4.89992	16.05732	16.05732	4.89992	4.89992
9025011	-1.0104	12.74922	6.11458	19.94098	19.94098	6.11458	6.11458	19.94098	19.94098	19.94098	19.94098	6.11458	19.94098	6.11458	19.94098	6.11458	6.11458	6.11458	6.11458	19.94098	19.94098	6.11458	19.94098	6.11458	6.11458	19.94098	19.94098	6.11458	6.11458	6.11458	6.11458	19.94098	6.11458	19.94098	6.11458	19.94098	19.94098	19.94098	19.94098	6.11458	6.11458	19.94098	19.94098	6.11458	6.11458	19.94098	19.94098	6.11458	6.11458
9025011	1.0304	9.55663	4.73074	14.51958	14.51958	4.73074	4.73074	14.51958	14.51958	14.51958	14.51958	4.73074	14.51958	4.73074	14.51958	4.73074	4.73074	4.73074	4.73074	14.51958	14.51958	4.73074	14.51958	4.73074	4.73074	14.51958	14.51958	4.73074	4.73074	4.73074	4.73074	14.51958	4.73074	14.51958	4.73074	14.51958	14.51958	14.51958	14.51958	4.73074	4.73074	14.51958	14.51958	4.73074	4.73074	14.51958	14.51958	4.73074	4.73074
9025011		0	0	0	0	0	0	0	0	0	0	0	0	0	0	0	0	0	0	0	0	0	0	0	0	0	0	0	0	0	0	0	0	0	0	0	0	0	0	0	0	0	0	0	0	0	0	0	0
9025011		0	0	0	0	0	0	0	0	0	0	0	0	0	0	0	0	0	0	0	0	0	0	0	0	0	0	0	0	0	0	0	0	0	0	0	0	0	0	0	0	0	0	0	0	0	0	0	0
9025011		0	0	0	0	0	0	0	0	0	0	0	0	0	0	0	0	0	0	0	0	0	0	0	0	0	0	0	0	0	0	0	0	0	0	0	0	0	0	0	0	0	0	0	0	0	0	0	0
9025011		0	0	0	0	0	0	0	0	0	0	0	0	0	0	0	0	0	0	0	0	0	0	0	0	0	0	0	0	0	0	0	0	0	0	0	0	0	0	0	0	0	0	0	0	0	0	0	0
9025011	.7649	12.74922	6.11458	19.94098	19.94098	6.11458	6.11458	19.94098	19.94098	19.94098	19.94098	6.11458	19.94098	6.11458	19.94098	6.11458	6.11458	6.11458	6.11458	19.94098	19.94098	6.11458	19.94098	6.11458	6.11458	19.94098	19.94098	6.11458	6.11458	6.11458	6.11458	19.94098	6.11458	19.94098	6.11458	19.94098	19.94098	19.94098	19.94098	6.11458	6.11458	19.94098	19.94098	6.11458	6.11458	19.94098	19.94098	6.11458	6.11458
9025011		0	0	0	0	0	0	0	0	0	0	0	0	0	0	0	0	0	0	0	0	0	0	0	0	0	0	0	0	0	0	0	0	0	0	0	0	0	0	0	0	0	0	0	0	0	0	0	0
9025011	-.1708	9.55663	4.73074	14.51958	14.51958	4.73074	4.73074	14.51958	14.51958	14.51958	14.51958	4.73074	14.51958	4.73074	14.51958	4.73074	4.73074	4.73074	4.73074	14.51958	14.51958	4.73074	14.51958	4.73074	4.73074	14.51958	14.51958	4.73074	4.73074	4.73074	4.73074	14.51958	4.73074	14.51958	4.73074	14.51958	14.51958	14.51958	14.51958	4.73074	4.73074	14.51958	14.51958	4.73074	4.73074	14.51958	14.51958	4.73074	4.73074
9025011	-.2493	8.53247	4.26624	12.79871	12.79871	4.26624	4.26624	12.79871	12.79871	12.79871	12.79871	4.26624	12.79871	4.26624	12.79871	4.26624	4.26624	4.26624	4.26624	12.79871	12.79871	4.26624	12.79871	4.26624	4.26624	12.79871	12.79871	4.26624	4.26624	4.26624	4.26624	12.79871	4.26624	12.79871	4.26624	12.79871	12.79871	12.79871	12.79871	4.26624	4.26624	12.79871	12.79871	4.26624	4.26624	12.79871	12.79871	4.26624	4.26624
9025011	-.1708	9.55663	4.73074	14.51958	14.51958	4.73074	4.73074	14.51958	14.51958	14.51958	14.51958	4.73074	14.51958	4.73074	14.51958	4.73074	4.73074	4.73074	4.73074	14.51958	14.51958	4.73074	14.51958	4.73074	4.73074	14.51958	14.51958	4.73074	4.73074	4.73074	4.73074	14.51958	4.73074	14.51958	4.73074	14.51958	14.51958	14.51958	14.51958	4.73074	4.73074	14.51958	14.51958	4.73074	4.73074	14.51958	14.51958	4.73074	4.73074
9025011	.0243	8.53247	4.26624	12.79871	12.79871	4.26624	4.26624	12.79871	12.79871	12.79871	12.79871	4.26624	12.79871	4.26624	12.79871	4.26624	4.26624	4.26624	4.26624	12.79871	12.79871	4.26624	12.79871	4.26624	4.26624	12.79871	12.79871	4.26624	4.26624	4.26624	4.26624	12.79871	4.26624	12.79871	4.26624	12.79871	12.79871	12.79871	12.79871	4.26624	4.26624	12.79871	12.79871	4.26624	4.26624	12.79871	12.79871	4.26624	4.26624
9025011	-.7163000000000001	10.19712	4.89992	16.05732	16.05732	4.89992	4.89992	16.05732	16.05732	16.05732	16.05732	4.89992	16.05732	4.89992	16.05732	4.89992	4.89992	4.89992	4.89992	16.05732	16.05732	4.89992	16.05732	4.89992	4.89992	16.05732	16.05732	4.89992	4.89992	4.89992	4.89992	16.05732	4.89992	16.05732	4.89992	16.05732	16.05732	16.05732	16.05732	4.89992	4.89992	16.05732	16.05732	4.89992	4.89992	16.05732	16.05732	4.89992	4.89992
9025012		0	0	0	0	0	0	0	0	0	0	0	0	0	0	0	0	0	0	0	0	0	0	0	0	0	0	0	0	0	0	0	0	0	0	0	0	0	0	0	0	0	0	0	0	0	0	0	0
9025012	-1.833	13.99001	20.129	7.2939	7.2939	20.129	20.129	7.2939	7.2939	7.2939	7.2939	20.129	7.2939	20.129	7.2939	20.129	20.129	20.129	20.129	7.2939	7.2939	20.129	7.2939	20.129	20.129	7.2939	7.2939	20.129	20.129	20.129	20.129	7.2939	20.129	7.2939	20.129	7.2939	7.2939	7.2939	7.2939	20.129	20.129	7.2939	7.2939	20.129	20.129	7.2939	7.2939	20.129	20.129
9025012	-2.1459	11.18954	16.1304	5.87336	5.87336	16.1304	16.1304	5.87336	5.87336	5.87336	5.87336	16.1304	5.87336	16.1304	5.87336	16.1304	16.1304	16.1304	16.1304	5.87336	5.87336	16.1304	5.87336	16.1304	16.1304	5.87336	5.87336	16.1304	16.1304	16.1304	16.1304	5.87336	16.1304	5.87336	16.1304	5.87336	5.87336	5.87336	5.87336	16.1304	16.1304	5.87336	5.87336	16.1304	16.1304	5.87336	5.87336	16.1304	16.1304
9025012	-1.7743	13.99001	20.129	7.2939	7.2939	20.129	20.129	7.2939	7.2939	7.2939	7.2939	20.129	7.2939	20.129	7.2939	20.129	20.129	20.129	20.129	7.2939	7.2939	20.129	7.2939	20.129	20.129	7.2939	7.2939	20.129	20.129	20.129	20.129	7.2939	20.129	7.2939	20.129	7.2939	7.2939	7.2939	7.2939	20.129	20.129	7.2939	7.2939	20.129	20.129	7.2939	7.2939	20.129	20.129
9025012		0	0	0	0	0	0	0	0	0	0	0	0	0	0	0	0	0	0	0	0	0	0	0	0	0	0	0	0	0	0	0	0	0	0	0	0	0	0	0	0	0	0	0	0	0	0	0	0
9025012	.411	11.18954	16.1304	5.87336	5.87336	16.1304	16.1304	5.87336	5.87336	5.87336	5.87336	16.1304	5.87336	16.1304	5.87336	16.1304	16.1304	16.1304	16.1304	5.87336	5.87336	16.1304	5.87336	16.1304	16.1304	5.87336	5.87336	16.1304	16.1304	16.1304	16.1304	5.87336	16.1304	5.87336	16.1304	5.87336	5.87336	5.87336	5.87336	16.1304	16.1304	5.87336	5.87336	16.1304	16.1304	5.87336	5.87336	16.1304	16.1304
9025012	.592	10.48672	15.57345	5.31089	5.31089	15.57345	15.57345	5.31089	5.31089	5.31089	5.31089	15.57345	5.31089	15.57345	5.31089	15.57345	15.57345	15.57345	15.57345	5.31089	5.31089	15.57345	5.31089	15.57345	15.57345	5.31089	5.31089	15.57345	15.57345	15.57345	15.57345	5.31089	15.57345	5.31089	15.57345	5.31089	5.31089	5.31089	5.31089	15.57345	15.57345	5.31089	5.31089	15.57345	15.57345	5.31089	5.31089	15.57345	15.57345
9025012	-.7217	11.18954	16.1304	5.87336	5.87336	16.1304	16.1304	5.87336	5.87336	5.87336	5.87336	16.1304	5.87336	16.1304	5.87336	16.1304	16.1304	16.1304	16.1304	5.87336	5.87336	16.1304	5.87336	16.1304	16.1304	5.87336	5.87336	16.1304	16.1304	16.1304	16.1304	5.87336	16.1304	5.87336	16.1304	5.87336	5.87336	5.87336	5.87336	16.1304	16.1304	5.87336	5.87336	16.1304	16.1304	5.87336	5.87336	16.1304	16.1304
9025012	-.8120000000000001	11.18954	16.1304	5.87336	5.87336	16.1304	16.1304	5.87336	5.87336	5.87336	5.87336	16.1304	5.87336	16.1304	5.87336	16.1304	16.1304	16.1304	16.1304	5.87336	5.87336	16.1304	5.87336	16.1304	16.1304	5.87336	5.87336	16.1304	16.1304	16.1304	16.1304	5.87336	16.1304	5.87336	16.1304	5.87336	5.87336	5.87336	5.87336	16.1304	16.1304	5.87336	5.87336	16.1304	16.1304	5.87336	5.87336	16.1304	16.1304
9025012	.0301	13.99001	20.129	7.2939	7.2939	20.129	20.129	7.2939	7.2939	7.2939	7.2939	20.129	7.2939	20.129	7.2939	20.129	20.129	20.129	20.129	7.2939	7.2939	20.129	7.2939	20.129	20.129	7.2939	7.2939	20.129	20.129	20.129	20.129	7.2939	20.129	7.2939	20.129	7.2939	7.2939	7.2939	7.2939	20.129	20.129	7.2939	7.2939	20.129	20.129	7.2939	7.2939	20.129	20.129
9025012		0	0	0	0	0	0	0	0	0	0	0	0	0	0	0	0	0	0	0	0	0	0	0	0	0	0	0	0	0	0	0	0	0	0	0	0	0	0	0	0	0	0	0	0	0	0	0	0
9025012	-.0854	11.18954	16.1304	5.87336	5.87336	16.1304	16.1304	5.87336	5.87336	5.87336	5.87336	16.1304	5.87336	16.1304	5.87336	16.1304	16.1304	16.1304	16.1304	5.87336	5.87336	16.1304	5.87336	16.1304	16.1304	5.87336	5.87336	16.1304	16.1304	16.1304	16.1304	5.87336	16.1304	5.87336	16.1304	5.87336	5.87336	5.87336	5.87336	16.1304	16.1304	5.87336	5.87336	16.1304	16.1304	5.87336	5.87336	16.1304	16.1304
9025012	.592	10.48672	15.57345	5.31089	5.31089	15.57345	15.57345	5.31089	5.31089	5.31089	5.31089	15.57345	5.31089	15.57345	5.31089	15.57345	15.57345	15.57345	15.57345	5.31089	5.31089	15.57345	5.31089	15.57345	15.57345	5.31089	5.31089	15.57345	15.57345	15.57345	15.57345	5.31089	15.57345	5.31089	15.57345	5.31089	5.31089	5.31089	5.31089	15.57345	15.57345	5.31089	5.31089	15.57345	15.57345	5.31089	5.31089	15.57345	15.57345
9025012	-1.8422	10.48672	15.57345	5.31089	5.31089	15.57345	15.57345	5.31089	5.31089	5.31089	5.31089	15.57345	5.31089	15.57345	5.31089	15.57345	15.57345	15.57345	15.57345	5.31089	5.31089	15.57345	5.31089	15.57345	15.57345	5.31089	5.31089	15.57345	15.57345	15.57345	15.57345	5.31089	15.57345	5.31089	15.57345	5.31089	5.31089	5.31089	5.31089	15.57345	15.57345	5.31089	5.31089	15.57345	15.57345	5.31089	5.31089	15.57345	15.57345
9025012	-.786	9.7971	15.1093	4.89855	4.78171	14.69565	15.1093	4.89855	4.78171	4.78171	4.78171	14.69565	4.89855	14.69565	4.89855	14.69565	15.1093	15.1093	15.1093	4.89855	4.78171	14.69565	4.78171	14.69565	15.1093	4.89855	4.78171	14.69565	15.1093	15.1093	15.1093	4.89855	14.69565	4.89855	14.69565	4.89855	4.78171	4.78171	4.78171	14.69565	15.1093	4.89855	4.78171	14.69565	15.1093	4.89855	4.78171	14.69565	15.1093
9025012	-1.8422	10.48672	15.57345	5.31089	5.31089	15.57345	15.57345	5.31089	5.31089	5.31089	5.31089	15.57345	5.31089	15.57345	5.31089	15.57345	15.57345	15.57345	15.57345	5.31089	5.31089	15.57345	5.31089	15.57345	15.57345	5.31089	5.31089	15.57345	15.57345	15.57345	15.57345	5.31089	15.57345	5.31089	15.57345	5.31089	5.31089	5.31089	5.31089	15.57345	15.57345	5.31089	5.31089	15.57345	15.57345	5.31089	5.31089	15.57345	15.57345
9025012	-1.8422	10.48672	15.57345	5.31089	5.31089	15.57345	15.57345	5.31089	5.31089	5.31089	5.31089	15.57345	5.31089	15.57345	5.31089	15.57345	15.57345	15.57345	15.57345	5.31089	5.31089	15.57345	5.31089	15.57345	15.57345	5.31089	5.31089	15.57345	15.57345	15.57345	15.57345	5.31089	15.57345	5.31089	15.57345	5.31089	5.31089	5.31089	5.31089	15.57345	15.57345	5.31089	5.31089	15.57345	15.57345	5.31089	5.31089	15.57345	15.57345
9025012	-.5911	10.48672	15.57345	5.31089	5.31089	15.57345	15.57345	5.31089	5.31089	5.31089	5.31089	15.57345	5.31089	15.57345	5.31089	15.57345	15.57345	15.57345	15.57345	5.31089	5.31089	15.57345	5.31089	15.57345	15.57345	5.31089	5.31089	15.57345	15.57345	15.57345	15.57345	5.31089	15.57345	5.31089	15.57345	5.31089	5.31089	5.31089	5.31089	15.57345	15.57345	5.31089	5.31089	15.57345	15.57345	5.31089	5.31089	15.57345	15.57345
9025012	-.0854	11.18954	16.1304	5.87336	5.87336	16.1304	16.1304	5.87336	5.87336	5.87336	5.87336	16.1304	5.87336	16.1304	5.87336	16.1304	16.1304	16.1304	16.1304	5.87336	5.87336	16.1304	5.87336	16.1304	16.1304	5.87336	5.87336	16.1304	16.1304	16.1304	16.1304	5.87336	16.1304	5.87336	16.1304	5.87336	5.87336	5.87336	5.87336	16.1304	16.1304	5.87336	5.87336	16.1304	16.1304	5.87336	5.87336	16.1304	16.1304
9025012		9.7971	15.1093	4.89855	4.78171	14.69565	15.1093	4.89855	4.78171	4.78171	4.78171	14.69565	4.89855	14.69565	4.89855	14.69565	15.1093	15.1093	15.1093	4.89855	4.78171	14.69565	4.78171	14.69565	15.1093	4.89855	4.78171	14.69565	15.1093	15.1093	15.1093	4.89855	14.69565	4.89855	14.69565	4.89855	4.78171	4.78171	4.78171	14.69565	15.1093	4.89855	4.78171	14.69565	15.1093	4.89855	4.78171	14.69565	15.1093
9025012	-1.0393	9.7971	15.1093	4.89855	4.78171	14.69565	15.1093	4.89855	4.78171	4.78171	4.78171	14.69565	4.89855	14.69565	4.89855	14.69565	15.1093	15.1093	15.1093	4.89855	4.78171	14.69565	4.78171	14.69565	15.1093	4.89855	4.78171	14.69565	15.1093	15.1093	15.1093	4.89855	14.69565	4.89855	14.69565	4.89855	4.78171	4.78171	4.78171	14.69565	15.1093	4.89855	4.78171	14.69565	15.1093	4.89855	4.78171	14.69565	15.1093
9025012	.243	11.18954	16.1304	5.87336	5.87336	16.1304	16.1304	5.87336	5.87336	5.87336	5.87336	16.1304	5.87336	16.1304	5.87336	16.1304	16.1304	16.1304	16.1304	5.87336	5.87336	16.1304	5.87336	16.1304	16.1304	5.87336	5.87336	16.1304	16.1304	16.1304	16.1304	5.87336	16.1304	5.87336	16.1304	5.87336	5.87336	5.87336	5.87336	16.1304	16.1304	5.87336	5.87336	16.1304	16.1304	5.87336	5.87336	16.1304	16.1304
9025012		0	0	0	0	0	0	0	0	0	0	0	0	0	0	0	0	0	0	0	0	0	0	0	0	0	0	0	0	0	0	0	0	0	0	0	0	0	0	0	0	0	0	0	0	0	0	0	0
9025012	-.8120000000000001	11.18954	16.1304	5.87336	5.87336	16.1304	16.1304	5.87336	5.87336	5.87336	5.87336	16.1304	5.87336	16.1304	5.87336	16.1304	16.1304	16.1304	16.1304	5.87336	5.87336	16.1304	5.87336	16.1304	16.1304	5.87336	5.87336	16.1304	16.1304	16.1304	16.1304	5.87336	16.1304	5.87336	16.1304	5.87336	5.87336	5.87336	5.87336	16.1304	16.1304	5.87336	5.87336	16.1304	16.1304	5.87336	5.87336	16.1304	16.1304
9025012	-.0854	11.18954	16.1304	5.87336	5.87336	16.1304	16.1304	5.87336	5.87336	5.87336	5.87336	16.1304	5.87336	16.1304	5.87336	16.1304	16.1304	16.1304	16.1304	5.87336	5.87336	16.1304	5.87336	16.1304	16.1304	5.87336	5.87336	16.1304	16.1304	16.1304	16.1304	5.87336	16.1304	5.87336	16.1304	5.87336	5.87336	5.87336	5.87336	16.1304	16.1304	5.87336	5.87336	16.1304	16.1304	5.87336	5.87336	16.1304	16.1304
9025012	-.3984	9.7971	15.1093	4.89855	4.78171	14.69565	15.1093	4.89855	4.78171	4.78171	4.78171	14.69565	4.89855	14.69565	4.89855	14.69565	15.1093	15.1093	15.1093	4.89855	4.78171	14.69565	4.78171	14.69565	15.1093	4.89855	4.78171	14.69565	15.1093	15.1093	15.1093	4.89855	14.69565	4.89855	14.69565	4.89855	4.78171	4.78171	4.78171	14.69565	15.1093	4.89855	4.78171	14.69565	15.1093	4.89855	4.78171	14.69565	15.1093
9025012	-.5911	10.48672	15.57345	5.31089	5.31089	15.57345	15.57345	5.31089	5.31089	5.31089	5.31089	15.57345	5.31089	15.57345	5.31089	15.57345	15.57345	15.57345	15.57345	5.31089	5.31089	15.57345	5.31089	15.57345	15.57345	5.31089	5.31089	15.57345	15.57345	15.57345	15.57345	5.31089	15.57345	5.31089	15.57345	5.31089	5.31089	5.31089	5.31089	15.57345	15.57345	5.31089	5.31089	15.57345	15.57345	5.31089	5.31089	15.57345	15.57345
9025012	.411	11.18954	16.1304	5.87336	5.87336	16.1304	16.1304	5.87336	5.87336	5.87336	5.87336	16.1304	5.87336	16.1304	5.87336	16.1304	16.1304	16.1304	16.1304	5.87336	5.87336	16.1304	5.87336	16.1304	16.1304	5.87336	5.87336	16.1304	16.1304	16.1304	16.1304	5.87336	16.1304	5.87336	16.1304	5.87336	5.87336	5.87336	5.87336	16.1304	16.1304	5.87336	5.87336	16.1304	16.1304	5.87336	5.87336	16.1304	16.1304
9025012		0	0	0	0	0	0	0	0	0	0	0	0	0	0	0	0	0	0	0	0	0	0	0	0	0	0	0	0	0	0	0	0	0	0	0	0	0	0	0	0	0	0	0	0	0	0	0	0
9025012	-2.089	13.99001	20.129	7.2939	7.2939	20.129	20.129	7.2939	7.2939	7.2939	7.2939	20.129	7.2939	20.129	7.2939	20.129	20.129	20.129	20.129	7.2939	7.2939	20.129	7.2939	20.129	20.129	7.2939	7.2939	20.129	20.129	20.129	20.129	7.2939	20.129	7.2939	20.129	7.2939	7.2939	7.2939	7.2939	20.129	20.129	7.2939	7.2939	20.129	20.129	7.2939	7.2939	20.129	20.129
9025012	-1.0393	9.7971	15.1093	4.89855	4.78171	14.69565	15.1093	4.89855	4.78171	4.78171	4.78171	14.69565	4.89855	14.69565	4.89855	14.69565	15.1093	15.1093	15.1093	4.89855	4.78171	14.69565	4.78171	14.69565	15.1093	4.89855	4.78171	14.69565	15.1093	15.1093	15.1093	4.89855	14.69565	4.89855	14.69565	4.89855	4.78171	4.78171	4.78171	14.69565	15.1093	4.89855	4.78171	14.69565	15.1093	4.89855	4.78171	14.69565	15.1093
9025012		0	0	0	0	0	0	0	0	0	0	0	0	0	0	0	0	0	0	0	0	0	0	0	0	0	0	0	0	0	0	0	0	0	0	0	0	0	0	0	0	0	0	0	0	0	0	0	0
9025012	.243	11.18954	16.1304	5.87336	5.87336	16.1304	16.1304	5.87336	5.87336	5.87336	5.87336	16.1304	5.87336	16.1304	5.87336	16.1304	16.1304	16.1304	16.1304	5.87336	5.87336	16.1304	5.87336	16.1304	16.1304	5.87336	5.87336	16.1304	16.1304	16.1304	16.1304	5.87336	16.1304	5.87336	16.1304	5.87336	5.87336	5.87336	5.87336	16.1304	16.1304	5.87336	5.87336	16.1304	16.1304	5.87336	5.87336	16.1304	16.1304
9025012	-.7217	11.18954	16.1304	5.87336	5.87336	16.1304	16.1304	5.87336	5.87336	5.87336	5.87336	16.1304	5.87336	16.1304	5.87336	16.1304	16.1304	16.1304	16.1304	5.87336	5.87336	16.1304	5.87336	16.1304	16.1304	5.87336	5.87336	16.1304	16.1304	16.1304	16.1304	5.87336	16.1304	5.87336	16.1304	5.87336	5.87336	5.87336	5.87336	16.1304	16.1304	5.87336	5.87336	16.1304	16.1304	5.87336	5.87336	16.1304	16.1304
9025012	-.7217	11.18954	16.1304	5.87336	5.87336	16.1304	16.1304	5.87336	5.87336	5.87336	5.87336	16.1304	5.87336	16.1304	5.87336	16.1304	16.1304	16.1304	16.1304	5.87336	5.87336	16.1304	5.87336	16.1304	16.1304	5.87336	5.87336	16.1304	16.1304	16.1304	16.1304	5.87336	16.1304	5.87336	16.1304	5.87336	5.87336	5.87336	5.87336	16.1304	16.1304	5.87336	5.87336	16.1304	16.1304	5.87336	5.87336	16.1304	16.1304
9025012	-1.833	13.99001	20.129	7.2939	7.2939	20.129	20.129	7.2939	7.2939	7.2939	7.2939	20.129	7.2939	20.129	7.2939	20.129	20.129	20.129	20.129	7.2939	7.2939	20.129	7.2939	20.129	20.129	7.2939	7.2939	20.129	20.129	20.129	20.129	7.2939	20.129	7.2939	20.129	7.2939	7.2939	7.2939	7.2939	20.129	20.129	7.2939	7.2939	20.129	20.129	7.2939	7.2939	20.129	20.129
9025012	-2.1459	11.18954	16.1304	5.87336	5.87336	16.1304	16.1304	5.87336	5.87336	5.87336	5.87336	16.1304	5.87336	16.1304	5.87336	16.1304	16.1304	16.1304	16.1304	5.87336	5.87336	16.1304	5.87336	16.1304	16.1304	5.87336	5.87336	16.1304	16.1304	16.1304	16.1304	5.87336	16.1304	5.87336	16.1304	5.87336	5.87336	5.87336	5.87336	16.1304	16.1304	5.87336	5.87336	16.1304	16.1304	5.87336	5.87336	16.1304	16.1304
9025012		0	0	0	0	0	0	0	0	0	0	0	0	0	0	0	0	0	0	0	0	0	0	0	0	0	0	0	0	0	0	0	0	0	0	0	0	0	0	0	0	0	0	0	0	0	0	0	0
9025012	-.8120000000000001	11.18954	16.1304	5.87336	5.87336	16.1304	16.1304	5.87336	5.87336	5.87336	5.87336	16.1304	5.87336	16.1304	5.87336	16.1304	16.1304	16.1304	16.1304	5.87336	5.87336	16.1304	5.87336	16.1304	16.1304	5.87336	5.87336	16.1304	16.1304	16.1304	16.1304	5.87336	16.1304	5.87336	16.1304	5.87336	5.87336	5.87336	5.87336	16.1304	16.1304	5.87336	5.87336	16.1304	16.1304	5.87336	5.87336	16.1304	16.1304
9025012		0	0	0	0	0	0	0	0	0	0	0	0	0	0	0	0	0	0	0	0	0	0	0	0	0	0	0	0	0	0	0	0	0	0	0	0	0	0	0	0	0	0	0	0	0	0	0	0
9025012	-2.1459	11.18954	16.1304	5.87336	5.87336	16.1304	16.1304	5.87336	5.87336	5.87336	5.87336	16.1304	5.87336	16.1304	5.87336	16.1304	16.1304	16.1304	16.1304	5.87336	5.87336	16.1304	5.87336	16.1304	16.1304	5.87336	5.87336	16.1304	16.1304	16.1304	16.1304	5.87336	16.1304	5.87336	16.1304	5.87336	5.87336	5.87336	5.87336	16.1304	16.1304	5.87336	5.87336	16.1304	16.1304	5.87336	5.87336	16.1304	16.1304
9025012		0	0	0	0	0	0	0	0	0	0	0	0	0	0	0	0	0	0	0	0	0	0	0	0	0	0	0	0	0	0	0	0	0	0	0	0	0	0	0	0	0	0	0	0	0	0	0	0
9025012		0	0	0	0	0	0	0	0	0	0	0	0	0	0	0	0	0	0	0	0	0	0	0	0	0	0	0	0	0	0	0	0	0	0	0	0	0	0	0	0	0	0	0	0	0	0	0	0
9025012	-.3984	9.7971	15.1093	4.89855	4.78171	14.69565	15.1093	4.89855	4.78171	4.78171	4.78171	14.69565	4.89855	14.69565	4.89855	14.69565	15.1093	15.1093	15.1093	4.89855	4.78171	14.69565	4.78171	14.69565	15.1093	4.89855	4.78171	14.69565	15.1093	15.1093	15.1093	4.89855	14.69565	4.89855	14.69565	4.89855	4.78171	4.78171	4.78171	14.69565	15.1093	4.89855	4.78171	14.69565	15.1093	4.89855	4.78171	14.69565	15.1093
9025012	-.786	9.7971	15.1093	4.89855	4.78171	14.69565	15.1093	4.89855	4.78171	4.78171	4.78171	14.69565	4.89855	14.69565	4.89855	14.69565	15.1093	15.1093	15.1093	4.89855	4.78171	14.69565	4.78171	14.69565	15.1093	4.89855	4.78171	14.69565	15.1093	15.1093	15.1093	4.89855	14.69565	4.89855	14.69565	4.89855	4.78171	4.78171	4.78171	14.69565	15.1093	4.89855	4.78171	14.69565	15.1093	4.89855	4.78171	14.69565	15.1093
9025012	.592	10.48672	15.57345	5.31089	5.31089	15.57345	15.57345	5.31089	5.31089	5.31089	5.31089	15.57345	5.31089	15.57345	5.31089	15.57345	15.57345	15.57345	15.57345	5.31089	5.31089	15.57345	5.31089	15.57345	15.57345	5.31089	5.31089	15.57345	15.57345	15.57345	15.57345	5.31089	15.57345	5.31089	15.57345	5.31089	5.31089	5.31089	5.31089	15.57345	15.57345	5.31089	5.31089	15.57345	15.57345	5.31089	5.31089	15.57345	15.57345
9025012		0	0	0	0	0	0	0	0	0	0	0	0	0	0	0	0	0	0	0	0	0	0	0	0	0	0	0	0	0	0	0	0	0	0	0	0	0	0	0	0	0	0	0	0	0	0	0	0
9025012		9.7971	15.1093	4.89855	4.78171	14.69565	15.1093	4.89855	4.78171	4.78171	4.78171	14.69565	4.89855	14.69565	4.89855	14.69565	15.1093	15.1093	15.1093	4.89855	4.78171	14.69565	4.78171	14.69565	15.1093	4.89855	4.78171	14.69565	15.1093	15.1093	15.1093	4.89855	14.69565	4.89855	14.69565	4.89855	4.78171	4.78171	4.78171	14.69565	15.1093	4.89855	4.78171	14.69565	15.1093	4.89855	4.78171	14.69565	15.1093
9025012		9.7971	15.1093	4.89855	4.78171	14.69565	15.1093	4.89855	4.78171	4.78171	4.78171	14.69565	4.89855	14.69565	4.89855	14.69565	15.1093	15.1093	15.1093	4.89855	4.78171	14.69565	4.78171	14.69565	15.1093	4.89855	4.78171	14.69565	15.1093	15.1093	15.1093	4.89855	14.69565	4.89855	14.69565	4.89855	4.78171	4.78171	4.78171	14.69565	15.1093	4.89855	4.78171	14.69565	15.1093	4.89855	4.78171	14.69565	15.1093
9025012	-.786	9.7971	15.1093	4.89855	4.78171	14.69565	15.1093	4.89855	4.78171	4.78171	4.78171	14.69565	4.89855	14.69565	4.89855	14.69565	15.1093	15.1093	15.1093	4.89855	4.78171	14.69565	4.78171	14.69565	15.1093	4.89855	4.78171	14.69565	15.1093	15.1093	15.1093	4.89855	14.69565	4.89855	14.69565	4.89855	4.78171	4.78171	4.78171	14.69565	15.1093	4.89855	4.78171	14.69565	15.1093	4.89855	4.78171	14.69565	15.1093
9025012		0	0	0	0	0	0	0	0	0	0	0	0	0	0	0	0	0	0	0	0	0	0	0	0	0	0	0	0	0	0	0	0	0	0	0	0	0	0	0	0	0	0	0	0	0	0	0	0
9025012	-1.1206	10.48672	15.57345	5.31089	5.31089	15.57345	15.57345	5.31089	5.31089	5.31089	5.31089	15.57345	5.31089	15.57345	5.31089	15.57345	15.57345	15.57345	15.57345	5.31089	5.31089	15.57345	5.31089	15.57345	15.57345	5.31089	5.31089	15.57345	15.57345	15.57345	15.57345	5.31089	15.57345	5.31089	15.57345	5.31089	5.31089	5.31089	5.31089	15.57345	15.57345	5.31089	5.31089	15.57345	15.57345	5.31089	5.31089	15.57345	15.57345
9025012	-2.089	13.99001	20.129	7.2939	7.2939	20.129	20.129	7.2939	7.2939	7.2939	7.2939	20.129	7.2939	20.129	7.2939	20.129	20.129	20.129	20.129	7.2939	7.2939	20.129	7.2939	20.129	20.129	7.2939	7.2939	20.129	20.129	20.129	20.129	7.2939	20.129	7.2939	20.129	7.2939	7.2939	7.2939	7.2939	20.129	20.129	7.2939	7.2939	20.129	20.129	7.2939	7.2939	20.129	20.129
9025012		0	0	0	0	0	0	0	0	0	0	0	0	0	0	0	0	0	0	0	0	0	0	0	0	0	0	0	0	0	0	0	0	0	0	0	0	0	0	0	0	0	0	0	0	0	0	0	0
9025012	.0301	13.99001	20.129	7.2939	7.2939	20.129	20.129	7.2939	7.2939	7.2939	7.2939	20.129	7.2939	20.129	7.2939	20.129	20.129	20.129	20.129	7.2939	7.2939	20.129	7.2939	20.129	20.129	7.2939	7.2939	20.129	20.129	20.129	20.129	7.2939	20.129	7.2939	20.129	7.2939	7.2939	7.2939	7.2939	20.129	20.129	7.2939	7.2939	20.129	20.129	7.2939	7.2939	20.129	20.129
9025012		0	0	0	0	0	0	0	0	0	0	0	0	0	0	0	0	0	0	0	0	0	0	0	0	0	0	0	0	0	0	0	0	0	0	0	0	0	0	0	0	0	0	0	0	0	0	0	0
9025012	-.5911	10.48672	15.57345	5.31089	5.31089	15.57345	15.57345	5.31089	5.31089	5.31089	5.31089	15.57345	5.31089	15.57345	5.31089	15.57345	15.57345	15.57345	15.57345	5.31089	5.31089	15.57345	5.31089	15.57345	15.57345	5.31089	5.31089	15.57345	15.57345	15.57345	15.57345	5.31089	15.57345	5.31089	15.57345	5.31089	5.31089	5.31089	5.31089	15.57345	15.57345	5.31089	5.31089	15.57345	15.57345	5.31089	5.31089	15.57345	15.57345
9025012	-1.7743	13.99001	20.129	7.2939	7.2939	20.129	20.129	7.2939	7.2939	7.2939	7.2939	20.129	7.2939	20.129	7.2939	20.129	20.129	20.129	20.129	7.2939	7.2939	20.129	7.2939	20.129	20.129	7.2939	7.2939	20.129	20.129	20.129	20.129	7.2939	20.129	7.2939	20.129	7.2939	7.2939	7.2939	7.2939	20.129	20.129	7.2939	7.2939	20.129	20.129	7.2939	7.2939	20.129	20.129
9025012	.0301	13.99001	20.129	7.2939	7.2939	20.129	20.129	7.2939	7.2939	7.2939	7.2939	20.129	7.2939	20.129	7.2939	20.129	20.129	20.129	20.129	7.2939	7.2939	20.129	7.2939	20.129	20.129	7.2939	7.2939	20.129	20.129	20.129	20.129	7.2939	20.129	7.2939	20.129	7.2939	7.2939	7.2939	7.2939	20.129	20.129	7.2939	7.2939	20.129	20.129	7.2939	7.2939	20.129	20.129
9025012	-1.1206	10.48672	15.57345	5.31089	5.31089	15.57345	15.57345	5.31089	5.31089	5.31089	5.31089	15.57345	5.31089	15.57345	5.31089	15.57345	15.57345	15.57345	15.57345	5.31089	5.31089	15.57345	5.31089	15.57345	15.57345	5.31089	5.31089	15.57345	15.57345	15.57345	15.57345	5.31089	15.57345	5.31089	15.57345	5.31089	5.31089	5.31089	5.31089	15.57345	15.57345	5.31089	5.31089	15.57345	15.57345	5.31089	5.31089	15.57345	15.57345
9025012	-1.1206	10.48672	15.57345	5.31089	5.31089	15.57345	15.57345	5.31089	5.31089	5.31089	5.31089	15.57345	5.31089	15.57345	5.31089	15.57345	15.57345	15.57345	15.57345	5.31089	5.31089	15.57345	5.31089	15.57345	15.57345	5.31089	5.31089	15.57345	15.57345	15.57345	15.57345	5.31089	15.57345	5.31089	15.57345	5.31089	5.31089	5.31089	5.31089	15.57345	15.57345	5.31089	5.31089	15.57345	15.57345	5.31089	5.31089	15.57345	15.57345
9025012	-.3984	9.7971	15.1093	4.89855	4.78171	14.69565	15.1093	4.89855	4.78171	4.78171	4.78171	14.69565	4.89855	14.69565	4.89855	14.69565	15.1093	15.1093	15.1093	4.89855	4.78171	14.69565	4.78171	14.69565	15.1093	4.89855	4.78171	14.69565	15.1093	15.1093	15.1093	4.89855	14.69565	4.89855	14.69565	4.89855	4.78171	4.78171	4.78171	14.69565	15.1093	4.89855	4.78171	14.69565	15.1093	4.89855	4.78171	14.69565	15.1093
9025012		0	0	0	0	0	0	0	0	0	0	0	0	0	0	0	0	0	0	0	0	0	0	0	0	0	0	0	0	0	0	0	0	0	0	0	0	0	0	0	0	0	0	0	0	0	0	0	0
9025012	-1.0393	9.7971	15.1093	4.89855	4.78171	14.69565	15.1093	4.89855	4.78171	4.78171	4.78171	14.69565	4.89855	14.69565	4.89855	14.69565	15.1093	15.1093	15.1093	4.89855	4.78171	14.69565	4.78171	14.69565	15.1093	4.89855	4.78171	14.69565	15.1093	15.1093	15.1093	4.89855	14.69565	4.89855	14.69565	4.89855	4.78171	4.78171	4.78171	14.69565	15.1093	4.89855	4.78171	14.69565	15.1093	4.89855	4.78171	14.69565	15.1093
9025012	-2.089	13.99001	20.129	7.2939	7.2939	20.129	20.129	7.2939	7.2939	7.2939	7.2939	20.129	7.2939	20.129	7.2939	20.129	20.129	20.129	20.129	7.2939	7.2939	20.129	7.2939	20.129	20.129	7.2939	7.2939	20.129	20.129	20.129	20.129	7.2939	20.129	7.2939	20.129	7.2939	7.2939	7.2939	7.2939	20.129	20.129	7.2939	7.2939	20.129	20.129	7.2939	7.2939	20.129	20.129
9025012	-1.833	13.99001	20.129	7.2939	7.2939	20.129	20.129	7.2939	7.2939	7.2939	7.2939	20.129	7.2939	20.129	7.2939	20.129	20.129	20.129	20.129	7.2939	7.2939	20.129	7.2939	20.129	20.129	7.2939	7.2939	20.129	20.129	20.129	20.129	7.2939	20.129	7.2939	20.129	7.2939	7.2939	7.2939	7.2939	20.129	20.129	7.2939	7.2939	20.129	20.129	7.2939	7.2939	20.129	20.129
9025012	-1.7743	13.99001	20.129	7.2939	7.2939	20.129	20.129	7.2939	7.2939	7.2939	7.2939	20.129	7.2939	20.129	7.2939	20.129	20.129	20.129	20.129	7.2939	7.2939	20.129	7.2939	20.129	20.129	7.2939	7.2939	20.129	20.129	20.129	20.129	7.2939	20.129	7.2939	20.129	7.2939	7.2939	7.2939	7.2939	20.129	20.129	7.2939	7.2939	20.129	20.129	7.2939	7.2939	20.129	20.129
9025012	.243	11.18954	16.1304	5.87336	5.87336	16.1304	16.1304	5.87336	5.87336	5.87336	5.87336	16.1304	5.87336	16.1304	5.87336	16.1304	16.1304	16.1304	16.1304	5.87336	5.87336	16.1304	5.87336	16.1304	16.1304	5.87336	5.87336	16.1304	16.1304	16.1304	16.1304	5.87336	16.1304	5.87336	16.1304	5.87336	5.87336	5.87336	5.87336	16.1304	16.1304	5.87336	5.87336	16.1304	16.1304	5.87336	5.87336	16.1304	16.1304
9025012	.411	11.18954	16.1304	5.87336	5.87336	16.1304	16.1304	5.87336	5.87336	5.87336	5.87336	16.1304	5.87336	16.1304	5.87336	16.1304	16.1304	16.1304	16.1304	5.87336	5.87336	16.1304	5.87336	16.1304	16.1304	5.87336	5.87336	16.1304	16.1304	16.1304	16.1304	5.87336	16.1304	5.87336	16.1304	5.87336	5.87336	5.87336	5.87336	16.1304	16.1304	5.87336	5.87336	16.1304	16.1304	5.87336	5.87336	16.1304	16.1304
9025013		0	0	0	0	0	0	0	0	0	0	0	0	0	0	0	0	0	0	0	0	0	0	0	0	0	0	0	0	0	0	0	0	0	0	0	0	0	0	0	0	0	0	0	0	0	0	0	0
9025013	-2.0019	12.00804	6.23585	5.84597	18.66106	17.64948	5.84597	6.23585	18.66106	17.64948	17.64948	17.64948	5.84597	18.66106	5.84597	18.66106	5.84597	6.23585	6.23585	6.23585	18.66106	17.64948	17.64948	18.66106	5.84597	6.23585	18.66106	17.64948	5.84597	6.23585	6.23585	6.23585	18.66106	5.84597	18.66106	5.84597	18.66106	17.64948	17.64948	17.64948	5.84597	6.23585	17.64948	18.66106	5.84597	6.23585	18.66106	17.64948	5.84597
9025013	.7838000000000001	9.801769999999999	4.90088	4.90088	14.70265	14.70265	4.90088	4.90088	14.70265	14.70265	14.70265	14.70265	4.90088	14.70265	4.90088	14.70265	4.90088	4.90088	4.90088	4.90088	14.70265	14.70265	14.70265	14.70265	4.90088	4.90088	14.70265	14.70265	4.90088	4.90088	4.90088	4.90088	14.70265	4.90088	14.70265	4.90088	14.70265	14.70265	14.70265	14.70265	4.90088	4.90088	14.70265	14.70265	4.90088	4.90088	14.70265	14.70265	4.90088
9025013	-.0461	10.25634	5.27251	5.12817	15.01757	15.38451	5.27251	5.12817	15.01757	15.01757	15.01757	15.38451	5.12817	15.38451	5.12817	15.38451	5.27251	5.27251	5.27251	5.12817	15.01757	15.38451	15.01757	15.38451	5.27251	5.12817	15.01757	15.38451	5.27251	5.27251	5.27251	5.12817	15.38451	5.12817	15.38451	5.12817	15.01757	15.01757	15.01757	15.38451	5.27251	5.12817	15.01757	15.38451	5.27251	5.12817	15.01757	15.38451	5.27251
9025013	-1.0729	11.98481	6.03372	5.9681	18.10388	17.90694	5.9681	6.03372	18.10388	17.90694	17.90694	17.90694	5.9681	18.10388	5.9681	18.10388	5.9681	6.03372	6.03372	6.03372	18.10388	17.90694	17.90694	18.10388	5.9681	6.03372	18.10388	17.90694	5.9681	6.03372	6.03372	6.03372	18.10388	5.9681	18.10388	5.9681	18.10388	17.90694	17.90694	17.90694	5.9681	6.03372	17.90694	18.10388	5.9681	6.03372	18.10388	17.90694	5.9681
9025013	.8928	10.25634	5.27251	5.12817	15.01757	15.38451	5.27251	5.12817	15.01757	15.01757	15.01757	15.38451	5.12817	15.38451	5.12817	15.38451	5.27251	5.27251	5.27251	5.12817	15.01757	15.38451	15.01757	15.38451	5.27251	5.12817	15.01757	15.38451	5.27251	5.27251	5.27251	5.12817	15.38451	5.12817	15.38451	5.12817	15.01757	15.01757	15.01757	15.38451	5.27251	5.12817	15.01757	15.38451	5.27251	5.12817	15.01757	15.38451	5.27251
9025013		0	0	0	0	0	0	0	0	0	0	0	0	0	0	0	0	0	0	0	0	0	0	0	0	0	0	0	0	0	0	0	0	0	0	0	0	0	0	0	0	0	0	0	0	0	0	0	0
9025013	-1.0729	11.98481	6.03372	5.9681	18.10388	17.90694	5.9681	6.03372	18.10388	17.90694	17.90694	17.90694	5.9681	18.10388	5.9681	18.10388	5.9681	6.03372	6.03372	6.03372	18.10388	17.90694	17.90694	18.10388	5.9681	6.03372	18.10388	17.90694	5.9681	6.03372	6.03372	6.03372	18.10388	5.9681	18.10388	5.9681	18.10388	17.90694	17.90694	17.90694	5.9681	6.03372	17.90694	18.10388	5.9681	6.03372	18.10388	17.90694	5.9681
9025013	.8928	10.25634	5.27251	5.12817	15.01757	15.38451	5.27251	5.12817	15.01757	15.01757	15.01757	15.38451	5.12817	15.38451	5.12817	15.38451	5.27251	5.27251	5.27251	5.12817	15.01757	15.38451	15.01757	15.38451	5.27251	5.12817	15.01757	15.38451	5.27251	5.27251	5.27251	5.12817	15.38451	5.12817	15.38451	5.12817	15.01757	15.01757	15.01757	15.38451	5.27251	5.12817	15.01757	15.38451	5.27251	5.12817	15.01757	15.38451	5.27251
9025013		9.801769999999999	4.90088	4.90088	14.70265	14.70265	4.90088	4.90088	14.70265	14.70265	14.70265	14.70265	4.90088	14.70265	4.90088	14.70265	4.90088	4.90088	4.90088	4.90088	14.70265	14.70265	14.70265	14.70265	4.90088	4.90088	14.70265	14.70265	4.90088	4.90088	4.90088	4.90088	14.70265	4.90088	14.70265	4.90088	14.70265	14.70265	14.70265	14.70265	4.90088	4.90088	14.70265	14.70265	4.90088	4.90088	14.70265	14.70265	4.90088
9025013	.3933	10.25634	5.27251	5.12817	15.01757	15.38451	5.27251	5.12817	15.01757	15.01757	15.01757	15.38451	5.12817	15.38451	5.12817	15.38451	5.27251	5.27251	5.27251	5.12817	15.01757	15.38451	15.01757	15.38451	5.27251	5.12817	15.01757	15.38451	5.27251	5.27251	5.27251	5.12817	15.38451	5.12817	15.38451	5.12817	15.01757	15.01757	15.01757	15.38451	5.27251	5.12817	15.01757	15.38451	5.27251	5.12817	15.01757	15.38451	5.27251
9025013	.5654	10.25634	5.27251	5.12817	15.01757	15.38451	5.27251	5.12817	15.01757	15.01757	15.01757	15.38451	5.12817	15.38451	5.12817	15.38451	5.27251	5.27251	5.27251	5.12817	15.01757	15.38451	15.01757	15.38451	5.27251	5.12817	15.01757	15.38451	5.27251	5.27251	5.27251	5.12817	15.38451	5.12817	15.38451	5.12817	15.01757	15.01757	15.01757	15.38451	5.27251	5.12817	15.01757	15.38451	5.27251	5.12817	15.01757	15.38451	5.27251
9025013	-1.749	9.801769999999999	4.90088	4.90088	14.70265	14.70265	4.90088	4.90088	14.70265	14.70265	14.70265	14.70265	4.90088	14.70265	4.90088	14.70265	4.90088	4.90088	4.90088	4.90088	14.70265	14.70265	14.70265	14.70265	4.90088	4.90088	14.70265	14.70265	4.90088	4.90088	4.90088	4.90088	14.70265	4.90088	14.70265	4.90088	14.70265	14.70265	14.70265	14.70265	4.90088	4.90088	14.70265	14.70265	4.90088	4.90088	14.70265	14.70265	4.90088
9025013	-.1903	9.801769999999999	4.90088	4.90088	14.70265	14.70265	4.90088	4.90088	14.70265	14.70265	14.70265	14.70265	4.90088	14.70265	4.90088	14.70265	4.90088	4.90088	4.90088	4.90088	14.70265	14.70265	14.70265	14.70265	4.90088	4.90088	14.70265	14.70265	4.90088	4.90088	4.90088	4.90088	14.70265	4.90088	14.70265	4.90088	14.70265	14.70265	14.70265	14.70265	4.90088	4.90088	14.70265	14.70265	4.90088	4.90088	14.70265	14.70265	4.90088
9025013		0	0	0	0	0	0	0	0	0	0	0	0	0	0	0	0	0	0	0	0	0	0	0	0	0	0	0	0	0	0	0	0	0	0	0	0	0	0	0	0	0	0	0	0	0	0	0	0
9025013	-.0443	10.25634	5.27251	5.12817	15.01757	15.38451	5.27251	5.12817	15.01757	15.01757	15.01757	15.38451	5.12817	15.38451	5.12817	15.38451	5.27251	5.27251	5.27251	5.12817	15.01757	15.38451	15.01757	15.38451	5.27251	5.12817	15.01757	15.38451	5.27251	5.27251	5.27251	5.12817	15.38451	5.12817	15.38451	5.12817	15.01757	15.01757	15.01757	15.38451	5.27251	5.12817	15.01757	15.38451	5.27251	5.12817	15.01757	15.38451	5.27251
9025013	.8928	10.25634	5.27251	5.12817	15.01757	15.38451	5.27251	5.12817	15.01757	15.01757	15.01757	15.38451	5.12817	15.38451	5.12817	15.38451	5.27251	5.27251	5.27251	5.12817	15.01757	15.38451	15.01757	15.38451	5.27251	5.12817	15.01757	15.38451	5.27251	5.27251	5.27251	5.12817	15.38451	5.12817	15.38451	5.12817	15.01757	15.01757	15.01757	15.38451	5.27251	5.12817	15.01757	15.38451	5.27251	5.12817	15.01757	15.38451	5.27251
9025013	-.0443	10.25634	5.27251	5.12817	15.01757	15.38451	5.27251	5.12817	15.01757	15.01757	15.01757	15.38451	5.12817	15.38451	5.12817	15.38451	5.27251	5.27251	5.27251	5.12817	15.01757	15.38451	15.01757	15.38451	5.27251	5.12817	15.01757	15.38451	5.27251	5.27251	5.27251	5.12817	15.38451	5.12817	15.38451	5.12817	15.01757	15.01757	15.01757	15.38451	5.27251	5.12817	15.01757	15.38451	5.27251	5.12817	15.01757	15.38451	5.27251
9025013	-.1903	9.801769999999999	4.90088	4.90088	14.70265	14.70265	4.90088	4.90088	14.70265	14.70265	14.70265	14.70265	4.90088	14.70265	4.90088	14.70265	4.90088	4.90088	4.90088	4.90088	14.70265	14.70265	14.70265	14.70265	4.90088	4.90088	14.70265	14.70265	4.90088	4.90088	4.90088	4.90088	14.70265	4.90088	14.70265	4.90088	14.70265	14.70265	14.70265	14.70265	4.90088	4.90088	14.70265	14.70265	4.90088	4.90088	14.70265	14.70265	4.90088
9025013	-1.749	9.801769999999999	4.90088	4.90088	14.70265	14.70265	4.90088	4.90088	14.70265	14.70265	14.70265	14.70265	4.90088	14.70265	4.90088	14.70265	4.90088	4.90088	4.90088	4.90088	14.70265	14.70265	14.70265	14.70265	4.90088	4.90088	14.70265	14.70265	4.90088	4.90088	4.90088	4.90088	14.70265	4.90088	14.70265	4.90088	14.70265	14.70265	14.70265	14.70265	4.90088	4.90088	14.70265	14.70265	4.90088	4.90088	14.70265	14.70265	4.90088
9025013	-1.749	9.801769999999999	4.90088	4.90088	14.70265	14.70265	4.90088	4.90088	14.70265	14.70265	14.70265	14.70265	4.90088	14.70265	4.90088	14.70265	4.90088	4.90088	4.90088	4.90088	14.70265	14.70265	14.70265	14.70265	4.90088	4.90088	14.70265	14.70265	4.90088	4.90088	4.90088	4.90088	14.70265	4.90088	14.70265	4.90088	14.70265	14.70265	14.70265	14.70265	4.90088	4.90088	14.70265	14.70265	4.90088	4.90088	14.70265	14.70265	4.90088
9025013		0	0	0	0	0	0	0	0	0	0	0	0	0	0	0	0	0	0	0	0	0	0	0	0	0	0	0	0	0	0	0	0	0	0	0	0	0	0	0	0	0	0	0	0	0	0	0	0
9025013	-2.0019	12.00804	6.23585	5.84597	18.66106	17.64948	5.84597	6.23585	18.66106	17.64948	17.64948	17.64948	5.84597	18.66106	5.84597	18.66106	5.84597	6.23585	6.23585	6.23585	18.66106	17.64948	17.64948	18.66106	5.84597	6.23585	18.66106	17.64948	5.84597	6.23585	6.23585	6.23585	18.66106	5.84597	18.66106	5.84597	18.66106	17.64948	17.64948	17.64948	5.84597	6.23585	17.64948	18.66106	5.84597	6.23585	18.66106	17.64948	5.84597
9025013		9.801769999999999	4.90088	4.90088	14.70265	14.70265	4.90088	4.90088	14.70265	14.70265	14.70265	14.70265	4.90088	14.70265	4.90088	14.70265	4.90088	4.90088	4.90088	4.90088	14.70265	14.70265	14.70265	14.70265	4.90088	4.90088	14.70265	14.70265	4.90088	4.90088	4.90088	4.90088	14.70265	4.90088	14.70265	4.90088	14.70265	14.70265	14.70265	14.70265	4.90088	4.90088	14.70265	14.70265	4.90088	4.90088	14.70265	14.70265	4.90088
9025013		9.801769999999999	4.90088	4.90088	14.70265	14.70265	4.90088	4.90088	14.70265	14.70265	14.70265	14.70265	4.90088	14.70265	4.90088	14.70265	4.90088	4.90088	4.90088	4.90088	14.70265	14.70265	14.70265	14.70265	4.90088	4.90088	14.70265	14.70265	4.90088	4.90088	4.90088	4.90088	14.70265	4.90088	14.70265	4.90088	14.70265	14.70265	14.70265	14.70265	4.90088	4.90088	14.70265	14.70265	4.90088	4.90088	14.70265	14.70265	4.90088
9025013	1.9115	9.801769999999999	4.90088	4.90088	14.70265	14.70265	4.90088	4.90088	14.70265	14.70265	14.70265	14.70265	4.90088	14.70265	4.90088	14.70265	4.90088	4.90088	4.90088	4.90088	14.70265	14.70265	14.70265	14.70265	4.90088	4.90088	14.70265	14.70265	4.90088	4.90088	4.90088	4.90088	14.70265	4.90088	14.70265	4.90088	14.70265	14.70265	14.70265	14.70265	4.90088	4.90088	14.70265	14.70265	4.90088	4.90088	14.70265	14.70265	4.90088
9025013		0	0	0	0	0	0	0	0	0	0	0	0	0	0	0	0	0	0	0	0	0	0	0	0	0	0	0	0	0	0	0	0	0	0	0	0	0	0	0	0	0	0	0	0	0	0	0	0
9025013		9.801769999999999	4.90088	4.90088	14.70265	14.70265	4.90088	4.90088	14.70265	14.70265	14.70265	14.70265	4.90088	14.70265	4.90088	14.70265	4.90088	4.90088	4.90088	4.90088	14.70265	14.70265	14.70265	14.70265	4.90088	4.90088	14.70265	14.70265	4.90088	4.90088	4.90088	4.90088	14.70265	4.90088	14.70265	4.90088	14.70265	14.70265	14.70265	14.70265	4.90088	4.90088	14.70265	14.70265	4.90088	4.90088	14.70265	14.70265	4.90088
9025013	.3933	10.25634	5.27251	5.12817	15.01757	15.38451	5.27251	5.12817	15.01757	15.01757	15.01757	15.38451	5.12817	15.38451	5.12817	15.38451	5.27251	5.27251	5.27251	5.12817	15.01757	15.38451	15.01757	15.38451	5.27251	5.12817	15.01757	15.38451	5.27251	5.27251	5.27251	5.12817	15.38451	5.12817	15.38451	5.12817	15.01757	15.01757	15.01757	15.38451	5.27251	5.12817	15.01757	15.38451	5.27251	5.12817	15.01757	15.38451	5.27251
9025013	.4813	9.801769999999999	4.90088	4.90088	14.70265	14.70265	4.90088	4.90088	14.70265	14.70265	14.70265	14.70265	4.90088	14.70265	4.90088	14.70265	4.90088	4.90088	4.90088	4.90088	14.70265	14.70265	14.70265	14.70265	4.90088	4.90088	14.70265	14.70265	4.90088	4.90088	4.90088	4.90088	14.70265	4.90088	14.70265	4.90088	14.70265	14.70265	14.70265	14.70265	4.90088	4.90088	14.70265	14.70265	4.90088	4.90088	14.70265	14.70265	4.90088
9025013	-.0461	10.25634	5.27251	5.12817	15.01757	15.38451	5.27251	5.12817	15.01757	15.01757	15.01757	15.38451	5.12817	15.38451	5.12817	15.38451	5.27251	5.27251	5.27251	5.12817	15.01757	15.38451	15.01757	15.38451	5.27251	5.12817	15.01757	15.38451	5.27251	5.27251	5.27251	5.12817	15.38451	5.12817	15.38451	5.12817	15.01757	15.01757	15.01757	15.38451	5.27251	5.12817	15.01757	15.38451	5.27251	5.12817	15.01757	15.38451	5.27251
9025013	-1.0729	11.98481	6.03372	5.9681	18.10388	17.90694	5.9681	6.03372	18.10388	17.90694	17.90694	17.90694	5.9681	18.10388	5.9681	18.10388	5.9681	6.03372	6.03372	6.03372	18.10388	17.90694	17.90694	18.10388	5.9681	6.03372	18.10388	17.90694	5.9681	6.03372	6.03372	6.03372	18.10388	5.9681	18.10388	5.9681	18.10388	17.90694	17.90694	17.90694	5.9681	6.03372	17.90694	18.10388	5.9681	6.03372	18.10388	17.90694	5.9681
9025013	-2.0019	12.00804	6.23585	5.84597	18.66106	17.64948	5.84597	6.23585	18.66106	17.64948	17.64948	17.64948	5.84597	18.66106	5.84597	18.66106	5.84597	6.23585	6.23585	6.23585	18.66106	17.64948	17.64948	18.66106	5.84597	6.23585	18.66106	17.64948	5.84597	6.23585	6.23585	6.23585	18.66106	5.84597	18.66106	5.84597	18.66106	17.64948	17.64948	17.64948	5.84597	6.23585	17.64948	18.66106	5.84597	6.23585	18.66106	17.64948	5.84597
9025013	.4813	9.801769999999999	4.90088	4.90088	14.70265	14.70265	4.90088	4.90088	14.70265	14.70265	14.70265	14.70265	4.90088	14.70265	4.90088	14.70265	4.90088	4.90088	4.90088	4.90088	14.70265	14.70265	14.70265	14.70265	4.90088	4.90088	14.70265	14.70265	4.90088	4.90088	4.90088	4.90088	14.70265	4.90088	14.70265	4.90088	14.70265	14.70265	14.70265	14.70265	4.90088	4.90088	14.70265	14.70265	4.90088	4.90088	14.70265	14.70265	4.90088
9025013		9.801769999999999	4.90088	4.90088	14.70265	14.70265	4.90088	4.90088	14.70265	14.70265	14.70265	14.70265	4.90088	14.70265	4.90088	14.70265	4.90088	4.90088	4.90088	4.90088	14.70265	14.70265	14.70265	14.70265	4.90088	4.90088	14.70265	14.70265	4.90088	4.90088	4.90088	4.90088	14.70265	4.90088	14.70265	4.90088	14.70265	14.70265	14.70265	14.70265	4.90088	4.90088	14.70265	14.70265	4.90088	4.90088	14.70265	14.70265	4.90088
9025013		0	0	0	0	0	0	0	0	0	0	0	0	0	0	0	0	0	0	0	0	0	0	0	0	0	0	0	0	0	0	0	0	0	0	0	0	0	0	0	0	0	0	0	0	0	0	0	0
9025013	-.0443	10.25634	5.27251	5.12817	15.01757	15.38451	5.27251	5.12817	15.01757	15.01757	15.01757	15.38451	5.12817	15.38451	5.12817	15.38451	5.27251	5.27251	5.27251	5.12817	15.01757	15.38451	15.01757	15.38451	5.27251	5.12817	15.01757	15.38451	5.27251	5.27251	5.27251	5.12817	15.38451	5.12817	15.38451	5.12817	15.01757	15.01757	15.01757	15.38451	5.27251	5.12817	15.01757	15.38451	5.27251	5.12817	15.01757	15.38451	5.27251
9025013		0	0	0	0	0	0	0	0	0	0	0	0	0	0	0	0	0	0	0	0	0	0	0	0	0	0	0	0	0	0	0	0	0	0	0	0	0	0	0	0	0	0	0	0	0	0	0	0
9025013		0	0	0	0	0	0	0	0	0	0	0	0	0	0	0	0	0	0	0	0	0	0	0	0	0	0	0	0	0	0	0	0	0	0	0	0	0	0	0	0	0	0	0	0	0	0	0	0
9025013	1.2535	9.801769999999999	4.90088	4.90088	14.70265	14.70265	4.90088	4.90088	14.70265	14.70265	14.70265	14.70265	4.90088	14.70265	4.90088	14.70265	4.90088	4.90088	4.90088	4.90088	14.70265	14.70265	14.70265	14.70265	4.90088	4.90088	14.70265	14.70265	4.90088	4.90088	4.90088	4.90088	14.70265	4.90088	14.70265	4.90088	14.70265	14.70265	14.70265	14.70265	4.90088	4.90088	14.70265	14.70265	4.90088	4.90088	14.70265	14.70265	4.90088
9025013	.7838000000000001	9.801769999999999	4.90088	4.90088	14.70265	14.70265	4.90088	4.90088	14.70265	14.70265	14.70265	14.70265	4.90088	14.70265	4.90088	14.70265	4.90088	4.90088	4.90088	4.90088	14.70265	14.70265	14.70265	14.70265	4.90088	4.90088	14.70265	14.70265	4.90088	4.90088	4.90088	4.90088	14.70265	4.90088	14.70265	4.90088	14.70265	14.70265	14.70265	14.70265	4.90088	4.90088	14.70265	14.70265	4.90088	4.90088	14.70265	14.70265	4.90088
9025013		0	0	0	0	0	0	0	0	0	0	0	0	0	0	0	0	0	0	0	0	0	0	0	0	0	0	0	0	0	0	0	0	0	0	0	0	0	0	0	0	0	0	0	0	0	0	0	0
9025013	.4813	9.801769999999999	4.90088	4.90088	14.70265	14.70265	4.90088	4.90088	14.70265	14.70265	14.70265	14.70265	4.90088	14.70265	4.90088	14.70265	4.90088	4.90088	4.90088	4.90088	14.70265	14.70265	14.70265	14.70265	4.90088	4.90088	14.70265	14.70265	4.90088	4.90088	4.90088	4.90088	14.70265	4.90088	14.70265	4.90088	14.70265	14.70265	14.70265	14.70265	4.90088	4.90088	14.70265	14.70265	4.90088	4.90088	14.70265	14.70265	4.90088
9025013		9.801769999999999	4.90088	4.90088	14.70265	14.70265	4.90088	4.90088	14.70265	14.70265	14.70265	14.70265	4.90088	14.70265	4.90088	14.70265	4.90088	4.90088	4.90088	4.90088	14.70265	14.70265	14.70265	14.70265	4.90088	4.90088	14.70265	14.70265	4.90088	4.90088	4.90088	4.90088	14.70265	4.90088	14.70265	4.90088	14.70265	14.70265	14.70265	14.70265	4.90088	4.90088	14.70265	14.70265	4.90088	4.90088	14.70265	14.70265	4.90088
9025013		9.801769999999999	4.90088	4.90088	14.70265	14.70265	4.90088	4.90088	14.70265	14.70265	14.70265	14.70265	4.90088	14.70265	4.90088	14.70265	4.90088	4.90088	4.90088	4.90088	14.70265	14.70265	14.70265	14.70265	4.90088	4.90088	14.70265	14.70265	4.90088	4.90088	4.90088	4.90088	14.70265	4.90088	14.70265	4.90088	14.70265	14.70265	14.70265	14.70265	4.90088	4.90088	14.70265	14.70265	4.90088	4.90088	14.70265	14.70265	4.90088
9025013	1.2535	9.801769999999999	4.90088	4.90088	14.70265	14.70265	4.90088	4.90088	14.70265	14.70265	14.70265	14.70265	4.90088	14.70265	4.90088	14.70265	4.90088	4.90088	4.90088	4.90088	14.70265	14.70265	14.70265	14.70265	4.90088	4.90088	14.70265	14.70265	4.90088	4.90088	4.90088	4.90088	14.70265	4.90088	14.70265	4.90088	14.70265	14.70265	14.70265	14.70265	4.90088	4.90088	14.70265	14.70265	4.90088	4.90088	14.70265	14.70265	4.90088
9025013	.1446	9.801769999999999	4.90088	4.90088	14.70265	14.70265	4.90088	4.90088	14.70265	14.70265	14.70265	14.70265	4.90088	14.70265	4.90088	14.70265	4.90088	4.90088	4.90088	4.90088	14.70265	14.70265	14.70265	14.70265	4.90088	4.90088	14.70265	14.70265	4.90088	4.90088	4.90088	4.90088	14.70265	4.90088	14.70265	4.90088	14.70265	14.70265	14.70265	14.70265	4.90088	4.90088	14.70265	14.70265	4.90088	4.90088	14.70265	14.70265	4.90088
9025013	.5654	10.25634	5.27251	5.12817	15.01757	15.38451	5.27251	5.12817	15.01757	15.01757	15.01757	15.38451	5.12817	15.38451	5.12817	15.38451	5.27251	5.27251	5.27251	5.12817	15.01757	15.38451	15.01757	15.38451	5.27251	5.12817	15.01757	15.38451	5.27251	5.27251	5.27251	5.12817	15.38451	5.12817	15.38451	5.12817	15.01757	15.01757	15.01757	15.38451	5.27251	5.12817	15.01757	15.38451	5.27251	5.12817	15.01757	15.38451	5.27251
9025013	1.9115	9.801769999999999	4.90088	4.90088	14.70265	14.70265	4.90088	4.90088	14.70265	14.70265	14.70265	14.70265	4.90088	14.70265	4.90088	14.70265	4.90088	4.90088	4.90088	4.90088	14.70265	14.70265	14.70265	14.70265	4.90088	4.90088	14.70265	14.70265	4.90088	4.90088	4.90088	4.90088	14.70265	4.90088	14.70265	4.90088	14.70265	14.70265	14.70265	14.70265	4.90088	4.90088	14.70265	14.70265	4.90088	4.90088	14.70265	14.70265	4.90088
9025013	.3933	10.25634	5.27251	5.12817	15.01757	15.38451	5.27251	5.12817	15.01757	15.01757	15.01757	15.38451	5.12817	15.38451	5.12817	15.38451	5.27251	5.27251	5.27251	5.12817	15.01757	15.38451	15.01757	15.38451	5.27251	5.12817	15.01757	15.38451	5.27251	5.27251	5.27251	5.12817	15.38451	5.12817	15.38451	5.12817	15.01757	15.01757	15.01757	15.38451	5.27251	5.12817	15.01757	15.38451	5.27251	5.12817	15.01757	15.38451	5.27251
9025013	.7838000000000001	9.801769999999999	4.90088	4.90088	14.70265	14.70265	4.90088	4.90088	14.70265	14.70265	14.70265	14.70265	4.90088	14.70265	4.90088	14.70265	4.90088	4.90088	4.90088	4.90088	14.70265	14.70265	14.70265	14.70265	4.90088	4.90088	14.70265	14.70265	4.90088	4.90088	4.90088	4.90088	14.70265	4.90088	14.70265	4.90088	14.70265	14.70265	14.70265	14.70265	4.90088	4.90088	14.70265	14.70265	4.90088	4.90088	14.70265	14.70265	4.90088
9025013		9.801769999999999	4.90088	4.90088	14.70265	14.70265	4.90088	4.90088	14.70265	14.70265	14.70265	14.70265	4.90088	14.70265	4.90088	14.70265	4.90088	4.90088	4.90088	4.90088	14.70265	14.70265	14.70265	14.70265	4.90088	4.90088	14.70265	14.70265	4.90088	4.90088	4.90088	4.90088	14.70265	4.90088	14.70265	4.90088	14.70265	14.70265	14.70265	14.70265	4.90088	4.90088	14.70265	14.70265	4.90088	4.90088	14.70265	14.70265	4.90088
9025013	1.2535	9.801769999999999	4.90088	4.90088	14.70265	14.70265	4.90088	4.90088	14.70265	14.70265	14.70265	14.70265	4.90088	14.70265	4.90088	14.70265	4.90088	4.90088	4.90088	4.90088	14.70265	14.70265	14.70265	14.70265	4.90088	4.90088	14.70265	14.70265	4.90088	4.90088	4.90088	4.90088	14.70265	4.90088	14.70265	4.90088	14.70265	14.70265	14.70265	14.70265	4.90088	4.90088	14.70265	14.70265	4.90088	4.90088	14.70265	14.70265	4.90088
9025013		9.801769999999999	4.90088	4.90088	14.70265	14.70265	4.90088	4.90088	14.70265	14.70265	14.70265	14.70265	4.90088	14.70265	4.90088	14.70265	4.90088	4.90088	4.90088	4.90088	14.70265	14.70265	14.70265	14.70265	4.90088	4.90088	14.70265	14.70265	4.90088	4.90088	4.90088	4.90088	14.70265	4.90088	14.70265	4.90088	14.70265	14.70265	14.70265	14.70265	4.90088	4.90088	14.70265	14.70265	4.90088	4.90088	14.70265	14.70265	4.90088
9025013	-.0461	10.25634	5.27251	5.12817	15.01757	15.38451	5.27251	5.12817	15.01757	15.01757	15.01757	15.38451	5.12817	15.38451	5.12817	15.38451	5.27251	5.27251	5.27251	5.12817	15.01757	15.38451	15.01757	15.38451	5.27251	5.12817	15.01757	15.38451	5.27251	5.27251	5.27251	5.12817	15.38451	5.12817	15.38451	5.12817	15.01757	15.01757	15.01757	15.38451	5.27251	5.12817	15.01757	15.38451	5.27251	5.12817	15.01757	15.38451	5.27251
9025013	.1446	9.801769999999999	4.90088	4.90088	14.70265	14.70265	4.90088	4.90088	14.70265	14.70265	14.70265	14.70265	4.90088	14.70265	4.90088	14.70265	4.90088	4.90088	4.90088	4.90088	14.70265	14.70265	14.70265	14.70265	4.90088	4.90088	14.70265	14.70265	4.90088	4.90088	4.90088	4.90088	14.70265	4.90088	14.70265	4.90088	14.70265	14.70265	14.70265	14.70265	4.90088	4.90088	14.70265	14.70265	4.90088	4.90088	14.70265	14.70265	4.90088
9025013	.5654	10.25634	5.27251	5.12817	15.01757	15.38451	5.27251	5.12817	15.01757	15.01757	15.01757	15.38451	5.12817	15.38451	5.12817	15.38451	5.27251	5.27251	5.27251	5.12817	15.01757	15.38451	15.01757	15.38451	5.27251	5.12817	15.01757	15.38451	5.27251	5.27251	5.27251	5.12817	15.38451	5.12817	15.38451	5.12817	15.01757	15.01757	15.01757	15.38451	5.27251	5.12817	15.01757	15.38451	5.27251	5.12817	15.01757	15.38451	5.27251
9025013	.1446	9.801769999999999	4.90088	4.90088	14.70265	14.70265	4.90088	4.90088	14.70265	14.70265	14.70265	14.70265	4.90088	14.70265	4.90088	14.70265	4.90088	4.90088	4.90088	4.90088	14.70265	14.70265	14.70265	14.70265	4.90088	4.90088	14.70265	14.70265	4.90088	4.90088	4.90088	4.90088	14.70265	4.90088	14.70265	4.90088	14.70265	14.70265	14.70265	14.70265	4.90088	4.90088	14.70265	14.70265	4.90088	4.90088	14.70265	14.70265	4.90088
9025013	-.1903	9.801769999999999	4.90088	4.90088	14.70265	14.70265	4.90088	4.90088	14.70265	14.70265	14.70265	14.70265	4.90088	14.70265	4.90088	14.70265	4.90088	4.90088	4.90088	4.90088	14.70265	14.70265	14.70265	14.70265	4.90088	4.90088	14.70265	14.70265	4.90088	4.90088	4.90088	4.90088	14.70265	4.90088	14.70265	4.90088	14.70265	14.70265	14.70265	14.70265	4.90088	4.90088	14.70265	14.70265	4.90088	4.90088	14.70265	14.70265	4.90088
9025013	1.9115	9.801769999999999	4.90088	4.90088	14.70265	14.70265	4.90088	4.90088	14.70265	14.70265	14.70265	14.70265	4.90088	14.70265	4.90088	14.70265	4.90088	4.90088	4.90088	4.90088	14.70265	14.70265	14.70265	14.70265	4.90088	4.90088	14.70265	14.70265	4.90088	4.90088	4.90088	4.90088	14.70265	4.90088	14.70265	4.90088	14.70265	14.70265	14.70265	14.70265	4.90088	4.90088	14.70265	14.70265	4.90088	4.90088	14.70265	14.70265	4.90088
9025014		0	0	0	0	0	0	0	0	0	0	0	0	0	0	0	0	0	0	0	0	0	0	0	0	0	0	0	0	0	0	0	0	0	0	0	0	0	0	0	0	0	0	0	0	0	0	0	0
9025014		0	0	0	0	0	0	0	0	0	0	0	0	0	0	0	0	0	0	0	0	0	0	0	0	0	0	0	0	0	0	0	0	0	0	0	0	0	0	0	0	0	0	0	0	0	0	0	0
9025014		0	0	0	0	0	0	0	0	0	0	0	0	0	0	0	0	0	0	0	0	0	0	0	0	0	0	0	0	0	0	0	0	0	0	0	0	0	0	0	0	0	0	0	0	0	0	0	0
9025014	-.0179	10.28932	15.43398	15.43398	5.14466	5.14466	15.43398	15.43398	5.14466	5.14466	5.14466	5.14466	15.43398	5.14466	15.43398	5.14466	15.43398	15.43398	15.43398	15.43398	5.14466	5.14466	5.14466	5.14466	15.43398	15.43398	5.14466	5.14466	15.43398	15.43398	15.43398	15.43398	5.14466	15.43398	5.14466	15.43398	5.14466	5.14466	5.14466	5.14466	15.43398	15.43398	5.14466	5.14466	15.43398	15.43398	5.14466	5.14466	15.43398
9025014	-.0179	10.28932	15.43398	15.43398	5.14466	5.14466	15.43398	15.43398	5.14466	5.14466	5.14466	5.14466	15.43398	5.14466	15.43398	5.14466	15.43398	15.43398	15.43398	15.43398	5.14466	5.14466	5.14466	5.14466	15.43398	15.43398	5.14466	5.14466	15.43398	15.43398	15.43398	15.43398	5.14466	15.43398	5.14466	15.43398	5.14466	5.14466	5.14466	5.14466	15.43398	15.43398	5.14466	5.14466	15.43398	15.43398	5.14466	5.14466	15.43398
9025014	-1.7723	11.61319	17.53989	17.34911	5.84751	5.7839	17.34911	17.53989	5.84751	5.7839	5.7839	5.7839	17.34911	5.84751	17.34911	5.84751	17.34911	17.53989	17.53989	17.53989	5.84751	5.7839	5.7839	5.84751	17.34911	17.53989	5.84751	5.7839	17.34911	17.53989	17.53989	17.53989	5.84751	17.34911	5.84751	17.34911	5.84751	5.7839	5.7839	5.7839	17.34911	17.53989	5.7839	5.84751	17.34911	17.53989	5.84751	5.7839	17.34911
9025014	-.3492	10.28932	15.43398	15.43398	5.14466	5.14466	15.43398	15.43398	5.14466	5.14466	5.14466	5.14466	15.43398	5.14466	15.43398	5.14466	15.43398	15.43398	15.43398	15.43398	5.14466	5.14466	5.14466	5.14466	15.43398	15.43398	5.14466	5.14466	15.43398	15.43398	15.43398	15.43398	5.14466	15.43398	5.14466	15.43398	5.14466	5.14466	5.14466	5.14466	15.43398	15.43398	5.14466	5.14466	15.43398	15.43398	5.14466	5.14466	15.43398
9025014		0	0	0	0	0	0	0	0	0	0	0	0	0	0	0	0	0	0	0	0	0	0	0	0	0	0	0	0	0	0	0	0	0	0	0	0	0	0	0	0	0	0	0	0	0	0	0	0
9025014	-.3492	10.28932	15.43398	15.43398	5.14466	5.14466	15.43398	15.43398	5.14466	5.14466	5.14466	5.14466	15.43398	5.14466	15.43398	5.14466	15.43398	15.43398	15.43398	15.43398	5.14466	5.14466	5.14466	5.14466	15.43398	15.43398	5.14466	5.14466	15.43398	15.43398	15.43398	15.43398	5.14466	15.43398	5.14466	15.43398	5.14466	5.14466	5.14466	5.14466	15.43398	15.43398	5.14466	5.14466	15.43398	15.43398	5.14466	5.14466	15.43398
9025014		0	0	0	0	0	0	0	0	0	0	0	0	0	0	0	0	0	0	0	0	0	0	0	0	0	0	0	0	0	0	0	0	0	0	0	0	0	0	0	0	0	0	0	0	0	0	0	0
9025014	.7	10.28932	15.43398	15.43398	5.14466	5.14466	15.43398	15.43398	5.14466	5.14466	5.14466	5.14466	15.43398	5.14466	15.43398	5.14466	15.43398	15.43398	15.43398	15.43398	5.14466	5.14466	5.14466	5.14466	15.43398	15.43398	5.14466	5.14466	15.43398	15.43398	15.43398	15.43398	5.14466	15.43398	5.14466	15.43398	5.14466	5.14466	5.14466	5.14466	15.43398	15.43398	5.14466	5.14466	15.43398	15.43398	5.14466	5.14466	15.43398
9025014		0	0	0	0	0	0	0	0	0	0	0	0	0	0	0	0	0	0	0	0	0	0	0	0	0	0	0	0	0	0	0	0	0	0	0	0	0	0	0	0	0	0	0	0	0	0	0	0
9025014	-.0179	10.28932	15.43398	15.43398	5.14466	5.14466	15.43398	15.43398	5.14466	5.14466	5.14466	5.14466	15.43398	5.14466	15.43398	5.14466	15.43398	15.43398	15.43398	15.43398	5.14466	5.14466	5.14466	5.14466	15.43398	15.43398	5.14466	5.14466	15.43398	15.43398	15.43398	15.43398	5.14466	15.43398	5.14466	15.43398	5.14466	5.14466	5.14466	5.14466	15.43398	15.43398	5.14466	5.14466	15.43398	15.43398	5.14466	5.14466	15.43398
9025014		0	0	0	0	0	0	0	0	0	0	0	0	0	0	0	0	0	0	0	0	0	0	0	0	0	0	0	0	0	0	0	0	0	0	0	0	0	0	0	0	0	0	0	0	0	0	0	0
9025014	-2.7654	11.63569	18.12747	16.99411	6.02747	5.70074	16.99411	18.12747	6.02747	5.70074	5.70074	5.70074	16.99411	6.02747	16.99411	6.02747	16.99411	18.12747	18.12747	18.12747	6.02747	5.70074	5.70074	6.02747	16.99411	18.12747	6.02747	5.70074	16.99411	18.12747	18.12747	18.12747	6.02747	16.99411	6.02747	16.99411	6.02747	5.70074	5.70074	5.70074	16.99411	18.12747	5.70074	6.02747	16.99411	18.12747	6.02747	5.70074	16.99411
9025014	-.3492	10.28932	15.43398	15.43398	5.14466	5.14466	15.43398	15.43398	5.14466	5.14466	5.14466	5.14466	15.43398	5.14466	15.43398	5.14466	15.43398	15.43398	15.43398	15.43398	5.14466	5.14466	5.14466	5.14466	15.43398	15.43398	5.14466	5.14466	15.43398	15.43398	15.43398	15.43398	5.14466	15.43398	5.14466	15.43398	5.14466	5.14466	5.14466	5.14466	15.43398	15.43398	5.14466	5.14466	15.43398	15.43398	5.14466	5.14466	15.43398
9025014	-2.7654	11.63569	18.12747	16.99411	6.02747	5.70074	16.99411	18.12747	6.02747	5.70074	5.70074	5.70074	16.99411	6.02747	16.99411	6.02747	16.99411	18.12747	18.12747	18.12747	6.02747	5.70074	5.70074	6.02747	16.99411	18.12747	6.02747	5.70074	16.99411	18.12747	18.12747	18.12747	6.02747	16.99411	6.02747	16.99411	6.02747	5.70074	5.70074	5.70074	16.99411	18.12747	5.70074	6.02747	16.99411	18.12747	6.02747	5.70074	16.99411
9025014		0	0	0	0	0	0	0	0	0	0	0	0	0	0	0	0	0	0	0	0	0	0	0	0	0	0	0	0	0	0	0	0	0	0	0	0	0	0	0	0	0	0	0	0	0	0	0	0
9025014	.1502	11.63569	18.12747	16.99411	6.02747	5.70074	16.99411	18.12747	6.02747	5.70074	5.70074	5.70074	16.99411	6.02747	16.99411	6.02747	16.99411	18.12747	18.12747	18.12747	6.02747	5.70074	5.70074	6.02747	16.99411	18.12747	6.02747	5.70074	16.99411	18.12747	18.12747	18.12747	6.02747	16.99411	6.02747	16.99411	6.02747	5.70074	5.70074	5.70074	16.99411	18.12747	5.70074	6.02747	16.99411	18.12747	6.02747	5.70074	16.99411
9025014	-2.7654	11.63569	18.12747	16.99411	6.02747	5.70074	16.99411	18.12747	6.02747	5.70074	5.70074	5.70074	16.99411	6.02747	16.99411	6.02747	16.99411	18.12747	18.12747	18.12747	6.02747	5.70074	5.70074	6.02747	16.99411	18.12747	6.02747	5.70074	16.99411	18.12747	18.12747	18.12747	6.02747	16.99411	6.02747	16.99411	6.02747	5.70074	5.70074	5.70074	16.99411	18.12747	5.70074	6.02747	16.99411	18.12747	6.02747	5.70074	16.99411
9025014	.7	10.28932	15.43398	15.43398	5.14466	5.14466	15.43398	15.43398	5.14466	5.14466	5.14466	5.14466	15.43398	5.14466	15.43398	5.14466	15.43398	15.43398	15.43398	15.43398	5.14466	5.14466	5.14466	5.14466	15.43398	15.43398	5.14466	5.14466	15.43398	15.43398	15.43398	15.43398	5.14466	15.43398	5.14466	15.43398	5.14466	5.14466	5.14466	5.14466	15.43398	15.43398	5.14466	5.14466	15.43398	15.43398	5.14466	5.14466	15.43398
9025014	.5589	9.49784	14.24675	14.24675	4.74892	4.74892	14.24675	14.24675	4.74892	4.74892	4.74892	4.74892	14.24675	4.74892	14.24675	4.74892	14.24675	14.24675	14.24675	14.24675	4.74892	4.74892	4.74892	4.74892	14.24675	14.24675	4.74892	4.74892	14.24675	14.24675	14.24675	14.24675	4.74892	14.24675	4.74892	14.24675	4.74892	4.74892	4.74892	4.74892	14.24675	14.24675	4.74892	4.74892	14.24675	14.24675	4.74892	4.74892	14.24675
9025014	-1.7723	11.61319	17.53989	17.34911	5.84751	5.7839	17.34911	17.53989	5.84751	5.7839	5.7839	5.7839	17.34911	5.84751	17.34911	5.84751	17.34911	17.53989	17.53989	17.53989	5.84751	5.7839	5.7839	5.84751	17.34911	17.53989	5.84751	5.7839	17.34911	17.53989	17.53989	17.53989	5.84751	17.34911	5.84751	17.34911	5.84751	5.7839	5.7839	5.7839	17.34911	17.53989	5.7839	5.84751	17.34911	17.53989	5.84751	5.7839	17.34911
9025014	-1.7723	11.61319	17.53989	17.34911	5.84751	5.7839	17.34911	17.53989	5.84751	5.7839	5.7839	5.7839	17.34911	5.84751	17.34911	5.84751	17.34911	17.53989	17.53989	17.53989	5.84751	5.7839	5.7839	5.84751	17.34911	17.53989	5.84751	5.7839	17.34911	17.53989	17.53989	17.53989	5.84751	17.34911	5.84751	17.34911	5.84751	5.7839	5.7839	5.7839	17.34911	17.53989	5.7839	5.84751	17.34911	17.53989	5.84751	5.7839	17.34911
9025014	.5589	9.49784	14.24675	14.24675	4.74892	4.74892	14.24675	14.24675	4.74892	4.74892	4.74892	4.74892	14.24675	4.74892	14.24675	4.74892	14.24675	14.24675	14.24675	14.24675	4.74892	4.74892	4.74892	4.74892	14.24675	14.24675	4.74892	4.74892	14.24675	14.24675	14.24675	14.24675	4.74892	14.24675	4.74892	14.24675	4.74892	4.74892	4.74892	4.74892	14.24675	14.24675	4.74892	4.74892	14.24675	14.24675	4.74892	4.74892	14.24675
9025014	.5589	9.49784	14.24675	14.24675	4.74892	4.74892	14.24675	14.24675	4.74892	4.74892	4.74892	4.74892	14.24675	4.74892	14.24675	4.74892	14.24675	14.24675	14.24675	14.24675	4.74892	4.74892	4.74892	4.74892	14.24675	14.24675	4.74892	4.74892	14.24675	14.24675	14.24675	14.24675	4.74892	14.24675	4.74892	14.24675	4.74892	4.74892	4.74892	4.74892	14.24675	14.24675	4.74892	4.74892	14.24675	14.24675	4.74892	4.74892	14.24675
9025014	.1502	11.63569	18.12747	16.99411	6.02747	5.70074	16.99411	18.12747	6.02747	5.70074	5.70074	5.70074	16.99411	6.02747	16.99411	6.02747	16.99411	18.12747	18.12747	18.12747	6.02747	5.70074	5.70074	6.02747	16.99411	18.12747	6.02747	5.70074	16.99411	18.12747	18.12747	18.12747	6.02747	16.99411	6.02747	16.99411	6.02747	5.70074	5.70074	5.70074	16.99411	18.12747	5.70074	6.02747	16.99411	18.12747	6.02747	5.70074	16.99411
9025014		0	0	0	0	0	0	0	0	0	0	0	0	0	0	0	0	0	0	0	0	0	0	0	0	0	0	0	0	0	0	0	0	0	0	0	0	0	0	0	0	0	0	0	0	0	0	0	0
9025014	.1502	11.63569	18.12747	16.99411	6.02747	5.70074	16.99411	18.12747	6.02747	5.70074	5.70074	5.70074	16.99411	6.02747	16.99411	6.02747	16.99411	18.12747	18.12747	18.12747	6.02747	5.70074	5.70074	6.02747	16.99411	18.12747	6.02747	5.70074	16.99411	18.12747	18.12747	18.12747	6.02747	16.99411	6.02747	16.99411	6.02747	5.70074	5.70074	5.70074	16.99411	18.12747	5.70074	6.02747	16.99411	18.12747	6.02747	5.70074	16.99411
9025014	.7	10.28932	15.43398	15.43398	5.14466	5.14466	15.43398	15.43398	5.14466	5.14466	5.14466	5.14466	15.43398	5.14466	15.43398	5.14466	15.43398	15.43398	15.43398	15.43398	5.14466	5.14466	5.14466	5.14466	15.43398	15.43398	5.14466	5.14466	15.43398	15.43398	15.43398	15.43398	5.14466	15.43398	5.14466	15.43398	5.14466	5.14466	5.14466	5.14466	15.43398	15.43398	5.14466	5.14466	15.43398	15.43398	5.14466	5.14466	15.43398
9025015	-2.3607	11.33447	5.70631	16.93274	5.70717	16.93525	16.93274	5.70631	5.70717	16.93525	16.93525	16.93525	16.93274	5.70717	16.93274	5.70717	16.93274	5.70631	5.70631	5.70631	5.70717	16.93525	16.93525	5.70717	16.93274	5.70631	5.70717	16.93525	16.93274	5.70631	5.70631	5.70631	5.70717	16.93274	5.70717	16.93274	5.70717	16.93525	16.93525	16.93525	16.93274	5.70631	16.93525	5.70717	16.93274	5.70631	5.70717	16.93525	16.93274
9025015	-1.4329	9.26989	4.63494	13.90483	4.63494	13.90483	13.90483	4.63494	4.63494	13.90483	13.90483	13.90483	13.90483	4.63494	13.90483	4.63494	13.90483	4.63494	4.63494	4.63494	4.63494	13.90483	13.90483	4.63494	13.90483	4.63494	4.63494	13.90483	13.90483	4.63494	4.63494	4.63494	4.63494	13.90483	4.63494	13.90483	4.63494	13.90483	13.90483	13.90483	13.90483	4.63494	13.90483	4.63494	13.90483	4.63494	4.63494	13.90483	13.90483
9025015	-1.4329	9.26989	4.63494	13.90483	4.63494	13.90483	13.90483	4.63494	4.63494	13.90483	13.90483	13.90483	13.90483	4.63494	13.90483	4.63494	13.90483	4.63494	4.63494	4.63494	4.63494	13.90483	13.90483	4.63494	13.90483	4.63494	4.63494	13.90483	13.90483	4.63494	4.63494	4.63494	4.63494	13.90483	4.63494	13.90483	4.63494	13.90483	13.90483	13.90483	13.90483	4.63494	13.90483	4.63494	13.90483	4.63494	4.63494	13.90483	13.90483
9025015	-.4642	11.35644	5.89747	16.58625	5.88281	16.69176	16.58625	5.89747	5.88281	16.69176	16.69176	16.69176	16.58625	5.88281	16.58625	5.88281	16.58625	5.89747	5.89747	5.89747	5.88281	16.69176	16.69176	5.88281	16.58625	5.89747	5.88281	16.69176	16.58625	5.89747	5.89747	5.89747	5.88281	16.58625	5.88281	16.58625	5.88281	16.69176	16.69176	16.69176	16.58625	5.89747	16.69176	5.88281	16.58625	5.89747	5.88281	16.69176	16.58625
9025015		11.33447	5.70631	16.93274	5.70717	16.93525	16.93274	5.70631	5.70717	16.93525	16.93525	16.93525	16.93274	5.70717	16.93274	5.70717	16.93274	5.70631	5.70631	5.70631	5.70717	16.93525	16.93525	5.70717	16.93274	5.70631	5.70717	16.93525	16.93274	5.70631	5.70631	5.70631	5.70717	16.93274	5.70717	16.93274	5.70717	16.93525	16.93525	16.93525	16.93274	5.70631	16.93525	5.70717	16.93274	5.70631	5.70717	16.93525	16.93274
9025015	-1.389	10.04238	5.02119	15.06357	5.02119	15.06357	15.06357	5.02119	5.02119	15.06357	15.06357	15.06357	15.06357	5.02119	15.06357	5.02119	15.06357	5.02119	5.02119	5.02119	5.02119	15.06357	15.06357	5.02119	15.06357	5.02119	5.02119	15.06357	15.06357	5.02119	5.02119	5.02119	5.02119	15.06357	5.02119	15.06357	5.02119	15.06357	15.06357	15.06357	15.06357	5.02119	15.06357	5.02119	15.06357	5.02119	5.02119	15.06357	15.06357
9025015	.1955	11.35644	5.89747	16.58625	5.88281	16.69176	16.58625	5.89747	5.88281	16.69176	16.69176	16.69176	16.58625	5.88281	16.58625	5.88281	16.58625	5.89747	5.89747	5.89747	5.88281	16.69176	16.69176	5.88281	16.58625	5.89747	5.88281	16.69176	16.58625	5.89747	5.89747	5.89747	5.88281	16.58625	5.88281	16.58625	5.88281	16.69176	16.69176	16.69176	16.58625	5.89747	16.69176	5.88281	16.58625	5.89747	5.88281	16.69176	16.58625
9025015	-.4776	11.35644	5.89747	16.58625	5.88281	16.69176	16.58625	5.89747	5.88281	16.69176	16.69176	16.69176	16.58625	5.88281	16.58625	5.88281	16.58625	5.89747	5.89747	5.89747	5.88281	16.69176	16.69176	5.88281	16.58625	5.89747	5.88281	16.69176	16.58625	5.89747	5.89747	5.89747	5.88281	16.58625	5.88281	16.58625	5.88281	16.69176	16.69176	16.69176	16.58625	5.89747	16.69176	5.88281	16.58625	5.89747	5.88281	16.69176	16.58625
9025015	-.0988	9.26989	4.63494	13.90483	4.63494	13.90483	13.90483	4.63494	4.63494	13.90483	13.90483	13.90483	13.90483	4.63494	13.90483	4.63494	13.90483	4.63494	4.63494	4.63494	4.63494	13.90483	13.90483	4.63494	13.90483	4.63494	4.63494	13.90483	13.90483	4.63494	4.63494	4.63494	4.63494	13.90483	4.63494	13.90483	4.63494	13.90483	13.90483	13.90483	13.90483	4.63494	13.90483	4.63494	13.90483	4.63494	4.63494	13.90483	13.90483
9025015	-.4642	11.35644	5.89747	16.58625	5.88281	16.69176	16.58625	5.89747	5.88281	16.69176	16.69176	16.69176	16.58625	5.88281	16.58625	5.88281	16.58625	5.89747	5.89747	5.89747	5.88281	16.69176	16.69176	5.88281	16.58625	5.89747	5.88281	16.69176	16.58625	5.89747	5.89747	5.89747	5.88281	16.58625	5.88281	16.58625	5.88281	16.69176	16.69176	16.69176	16.58625	5.89747	16.69176	5.88281	16.58625	5.89747	5.88281	16.69176	16.58625
9025015	-.061	11.33447	5.70631	16.93274	5.70717	16.93525	16.93274	5.70631	5.70717	16.93525	16.93525	16.93525	16.93274	5.70717	16.93274	5.70717	16.93274	5.70631	5.70631	5.70631	5.70717	16.93525	16.93525	5.70717	16.93274	5.70631	5.70717	16.93525	16.93274	5.70631	5.70631	5.70631	5.70717	16.93274	5.70717	16.93274	5.70717	16.93525	16.93525	16.93525	16.93274	5.70631	16.93525	5.70717	16.93274	5.70631	5.70717	16.93525	16.93274
9025015	-.5672	11.33447	5.70631	16.93274	5.70717	16.93525	16.93274	5.70631	5.70717	16.93525	16.93525	16.93525	16.93274	5.70717	16.93274	5.70717	16.93274	5.70631	5.70631	5.70631	5.70717	16.93525	16.93525	5.70717	16.93274	5.70631	5.70717	16.93525	16.93274	5.70631	5.70631	5.70631	5.70717	16.93274	5.70717	16.93274	5.70717	16.93525	16.93525	16.93525	16.93274	5.70631	16.93525	5.70717	16.93274	5.70631	5.70717	16.93525	16.93274
9025015	-.0986	11.33447	5.70631	16.93274	5.70717	16.93525	16.93274	5.70631	5.70717	16.93525	16.93525	16.93525	16.93274	5.70717	16.93274	5.70717	16.93274	5.70631	5.70631	5.70631	5.70717	16.93525	16.93525	5.70717	16.93274	5.70631	5.70717	16.93525	16.93274	5.70631	5.70631	5.70631	5.70717	16.93274	5.70717	16.93274	5.70717	16.93525	16.93525	16.93525	16.93274	5.70631	16.93525	5.70717	16.93274	5.70631	5.70717	16.93525	16.93274
9025015	.7345	11.35644	5.89747	16.58625	5.88281	16.69176	16.58625	5.89747	5.88281	16.69176	16.69176	16.69176	16.58625	5.88281	16.58625	5.88281	16.58625	5.89747	5.89747	5.89747	5.88281	16.69176	16.69176	5.88281	16.58625	5.89747	5.88281	16.69176	16.58625	5.89747	5.89747	5.89747	5.88281	16.58625	5.88281	16.58625	5.88281	16.69176	16.69176	16.69176	16.58625	5.89747	16.69176	5.88281	16.58625	5.89747	5.88281	16.69176	16.58625
9025015	.2725	11.35644	5.89747	16.58625	5.88281	16.69176	16.58625	5.89747	5.88281	16.69176	16.69176	16.69176	16.58625	5.88281	16.58625	5.88281	16.58625	5.89747	5.89747	5.89747	5.88281	16.69176	16.69176	5.88281	16.58625	5.89747	5.88281	16.69176	16.58625	5.89747	5.89747	5.89747	5.88281	16.58625	5.88281	16.58625	5.88281	16.69176	16.69176	16.69176	16.58625	5.89747	16.69176	5.88281	16.58625	5.89747	5.88281	16.69176	16.58625
9025015	-.4642	11.35644	5.89747	16.58625	5.88281	16.69176	16.58625	5.89747	5.88281	16.69176	16.69176	16.69176	16.58625	5.88281	16.58625	5.88281	16.58625	5.89747	5.89747	5.89747	5.88281	16.69176	16.69176	5.88281	16.58625	5.89747	5.88281	16.69176	16.58625	5.89747	5.89747	5.89747	5.88281	16.58625	5.88281	16.58625	5.88281	16.69176	16.69176	16.69176	16.58625	5.89747	16.69176	5.88281	16.58625	5.89747	5.88281	16.69176	16.58625
9025015	-.4776	11.35644	5.89747	16.58625	5.88281	16.69176	16.58625	5.89747	5.88281	16.69176	16.69176	16.69176	16.58625	5.88281	16.58625	5.88281	16.58625	5.89747	5.89747	5.89747	5.88281	16.69176	16.69176	5.88281	16.58625	5.89747	5.88281	16.69176	16.58625	5.89747	5.89747	5.89747	5.88281	16.58625	5.88281	16.58625	5.88281	16.69176	16.69176	16.69176	16.58625	5.89747	16.69176	5.88281	16.58625	5.89747	5.88281	16.69176	16.58625
9025015		11.33447	5.70631	16.93274	5.70717	16.93525	16.93274	5.70631	5.70717	16.93525	16.93525	16.93525	16.93274	5.70717	16.93274	5.70717	16.93274	5.70631	5.70631	5.70631	5.70717	16.93525	16.93525	5.70717	16.93274	5.70631	5.70717	16.93525	16.93274	5.70631	5.70631	5.70631	5.70717	16.93274	5.70717	16.93274	5.70717	16.93525	16.93525	16.93525	16.93274	5.70631	16.93525	5.70717	16.93274	5.70631	5.70717	16.93525	16.93274
9025015	-.2898	9.26989	4.63494	13.90483	4.63494	13.90483	13.90483	4.63494	4.63494	13.90483	13.90483	13.90483	13.90483	4.63494	13.90483	4.63494	13.90483	4.63494	4.63494	4.63494	4.63494	13.90483	13.90483	4.63494	13.90483	4.63494	4.63494	13.90483	13.90483	4.63494	4.63494	4.63494	4.63494	13.90483	4.63494	13.90483	4.63494	13.90483	13.90483	13.90483	13.90483	4.63494	13.90483	4.63494	13.90483	4.63494	4.63494	13.90483	13.90483
9025015	-1.1799	11.35644	5.89747	16.58625	5.88281	16.69176	16.58625	5.89747	5.88281	16.69176	16.69176	16.69176	16.58625	5.88281	16.58625	5.88281	16.58625	5.89747	5.89747	5.89747	5.88281	16.69176	16.69176	5.88281	16.58625	5.89747	5.88281	16.69176	16.58625	5.89747	5.89747	5.89747	5.88281	16.58625	5.88281	16.58625	5.88281	16.69176	16.69176	16.69176	16.58625	5.89747	16.69176	5.88281	16.58625	5.89747	5.88281	16.69176	16.58625
9025015	-.0986	11.33447	5.70631	16.93274	5.70717	16.93525	16.93274	5.70631	5.70717	16.93525	16.93525	16.93525	16.93274	5.70717	16.93274	5.70717	16.93274	5.70631	5.70631	5.70631	5.70717	16.93525	16.93525	5.70717	16.93274	5.70631	5.70717	16.93525	16.93274	5.70631	5.70631	5.70631	5.70717	16.93274	5.70717	16.93274	5.70717	16.93525	16.93525	16.93525	16.93274	5.70631	16.93525	5.70717	16.93274	5.70631	5.70717	16.93525	16.93274
9025015	-.5672	11.33447	5.70631	16.93274	5.70717	16.93525	16.93274	5.70631	5.70717	16.93525	16.93525	16.93525	16.93274	5.70717	16.93274	5.70717	16.93274	5.70631	5.70631	5.70631	5.70717	16.93525	16.93525	5.70717	16.93274	5.70631	5.70717	16.93525	16.93274	5.70631	5.70631	5.70631	5.70717	16.93274	5.70717	16.93274	5.70717	16.93525	16.93525	16.93525	16.93274	5.70631	16.93525	5.70717	16.93274	5.70631	5.70717	16.93525	16.93274
9025015	-.0988	9.26989	4.63494	13.90483	4.63494	13.90483	13.90483	4.63494	4.63494	13.90483	13.90483	13.90483	13.90483	4.63494	13.90483	4.63494	13.90483	4.63494	4.63494	4.63494	4.63494	13.90483	13.90483	4.63494	13.90483	4.63494	4.63494	13.90483	13.90483	4.63494	4.63494	4.63494	4.63494	13.90483	4.63494	13.90483	4.63494	13.90483	13.90483	13.90483	13.90483	4.63494	13.90483	4.63494	13.90483	4.63494	4.63494	13.90483	13.90483
9025015	-.6524	9.26989	4.63494	13.90483	4.63494	13.90483	13.90483	4.63494	4.63494	13.90483	13.90483	13.90483	13.90483	4.63494	13.90483	4.63494	13.90483	4.63494	4.63494	4.63494	4.63494	13.90483	13.90483	4.63494	13.90483	4.63494	4.63494	13.90483	13.90483	4.63494	4.63494	4.63494	4.63494	13.90483	4.63494	13.90483	4.63494	13.90483	13.90483	13.90483	13.90483	4.63494	13.90483	4.63494	13.90483	4.63494	4.63494	13.90483	13.90483
9025015	-2.3607	11.33447	5.70631	16.93274	5.70717	16.93525	16.93274	5.70631	5.70717	16.93525	16.93525	16.93525	16.93274	5.70717	16.93274	5.70717	16.93274	5.70631	5.70631	5.70631	5.70717	16.93525	16.93525	5.70717	16.93274	5.70631	5.70717	16.93525	16.93274	5.70631	5.70631	5.70631	5.70717	16.93274	5.70717	16.93274	5.70717	16.93525	16.93525	16.93525	16.93274	5.70631	16.93525	5.70717	16.93274	5.70631	5.70717	16.93525	16.93274
9025015	-1.1799	11.35644	5.89747	16.58625	5.88281	16.69176	16.58625	5.89747	5.88281	16.69176	16.69176	16.69176	16.58625	5.88281	16.58625	5.88281	16.58625	5.89747	5.89747	5.89747	5.88281	16.69176	16.69176	5.88281	16.58625	5.89747	5.88281	16.69176	16.58625	5.89747	5.89747	5.89747	5.88281	16.58625	5.88281	16.58625	5.88281	16.69176	16.69176	16.69176	16.58625	5.89747	16.69176	5.88281	16.58625	5.89747	5.88281	16.69176	16.58625
9025015	-2.3607	11.33447	5.70631	16.93274	5.70717	16.93525	16.93274	5.70631	5.70717	16.93525	16.93525	16.93525	16.93274	5.70717	16.93274	5.70717	16.93274	5.70631	5.70631	5.70631	5.70717	16.93525	16.93525	5.70717	16.93274	5.70631	5.70717	16.93525	16.93274	5.70631	5.70631	5.70631	5.70717	16.93274	5.70717	16.93274	5.70717	16.93525	16.93525	16.93525	16.93274	5.70631	16.93525	5.70717	16.93274	5.70631	5.70717	16.93525	16.93274
9025015	-1.389	10.04238	5.02119	15.06357	5.02119	15.06357	15.06357	5.02119	5.02119	15.06357	15.06357	15.06357	15.06357	5.02119	15.06357	5.02119	15.06357	5.02119	5.02119	5.02119	5.02119	15.06357	15.06357	5.02119	15.06357	5.02119	5.02119	15.06357	15.06357	5.02119	5.02119	5.02119	5.02119	15.06357	5.02119	15.06357	5.02119	15.06357	15.06357	15.06357	15.06357	5.02119	15.06357	5.02119	15.06357	5.02119	5.02119	15.06357	15.06357
9025015	-.2898	9.26989	4.63494	13.90483	4.63494	13.90483	13.90483	4.63494	4.63494	13.90483	13.90483	13.90483	13.90483	4.63494	13.90483	4.63494	13.90483	4.63494	4.63494	4.63494	4.63494	13.90483	13.90483	4.63494	13.90483	4.63494	4.63494	13.90483	13.90483	4.63494	4.63494	4.63494	4.63494	13.90483	4.63494	13.90483	4.63494	13.90483	13.90483	13.90483	13.90483	4.63494	13.90483	4.63494	13.90483	4.63494	4.63494	13.90483	13.90483
9025015	-.4776	11.35644	5.89747	16.58625	5.88281	16.69176	16.58625	5.89747	5.88281	16.69176	16.69176	16.69176	16.58625	5.88281	16.58625	5.88281	16.58625	5.89747	5.89747	5.89747	5.88281	16.69176	16.69176	5.88281	16.58625	5.89747	5.88281	16.69176	16.58625	5.89747	5.89747	5.89747	5.88281	16.58625	5.88281	16.58625	5.88281	16.69176	16.69176	16.69176	16.58625	5.89747	16.69176	5.88281	16.58625	5.89747	5.88281	16.69176	16.58625
9025015		0	0	0	0	0	0	0	0	0	0	0	0	0	0	0	0	0	0	0	0	0	0	0	0	0	0	0	0	0	0	0	0	0	0	0	0	0	0	0	0	0	0	0	0	0	0	0	0
9025015	.1955	11.35644	5.89747	16.58625	5.88281	16.69176	16.58625	5.89747	5.88281	16.69176	16.69176	16.69176	16.58625	5.88281	16.58625	5.88281	16.58625	5.89747	5.89747	5.89747	5.88281	16.69176	16.69176	5.88281	16.58625	5.89747	5.88281	16.69176	16.58625	5.89747	5.89747	5.89747	5.88281	16.58625	5.88281	16.58625	5.88281	16.69176	16.69176	16.69176	16.58625	5.89747	16.69176	5.88281	16.58625	5.89747	5.88281	16.69176	16.58625
9025015	-.1487	10.04238	5.02119	15.06357	5.02119	15.06357	15.06357	5.02119	5.02119	15.06357	15.06357	15.06357	15.06357	5.02119	15.06357	5.02119	15.06357	5.02119	5.02119	5.02119	5.02119	15.06357	15.06357	5.02119	15.06357	5.02119	5.02119	15.06357	15.06357	5.02119	5.02119	5.02119	5.02119	15.06357	5.02119	15.06357	5.02119	15.06357	15.06357	15.06357	15.06357	5.02119	15.06357	5.02119	15.06357	5.02119	5.02119	15.06357	15.06357
9025015	-.5672	11.33447	5.70631	16.93274	5.70717	16.93525	16.93274	5.70631	5.70717	16.93525	16.93525	16.93525	16.93274	5.70717	16.93274	5.70717	16.93274	5.70631	5.70631	5.70631	5.70717	16.93525	16.93525	5.70717	16.93274	5.70631	5.70717	16.93525	16.93274	5.70631	5.70631	5.70631	5.70717	16.93274	5.70717	16.93274	5.70717	16.93525	16.93525	16.93525	16.93274	5.70631	16.93525	5.70717	16.93274	5.70631	5.70717	16.93525	16.93274
9025015	-.6524	9.26989	4.63494	13.90483	4.63494	13.90483	13.90483	4.63494	4.63494	13.90483	13.90483	13.90483	13.90483	4.63494	13.90483	4.63494	13.90483	4.63494	4.63494	4.63494	4.63494	13.90483	13.90483	4.63494	13.90483	4.63494	4.63494	13.90483	13.90483	4.63494	4.63494	4.63494	4.63494	13.90483	4.63494	13.90483	4.63494	13.90483	13.90483	13.90483	13.90483	4.63494	13.90483	4.63494	13.90483	4.63494	4.63494	13.90483	13.90483
9025015	.2725	11.35644	5.89747	16.58625	5.88281	16.69176	16.58625	5.89747	5.88281	16.69176	16.69176	16.69176	16.58625	5.88281	16.58625	5.88281	16.58625	5.89747	5.89747	5.89747	5.88281	16.69176	16.69176	5.88281	16.58625	5.89747	5.88281	16.69176	16.58625	5.89747	5.89747	5.89747	5.88281	16.58625	5.88281	16.58625	5.88281	16.69176	16.69176	16.69176	16.58625	5.89747	16.69176	5.88281	16.58625	5.89747	5.88281	16.69176	16.58625
9025015	-.1487	10.04238	5.02119	15.06357	5.02119	15.06357	15.06357	5.02119	5.02119	15.06357	15.06357	15.06357	15.06357	5.02119	15.06357	5.02119	15.06357	5.02119	5.02119	5.02119	5.02119	15.06357	15.06357	5.02119	15.06357	5.02119	5.02119	15.06357	15.06357	5.02119	5.02119	5.02119	5.02119	15.06357	5.02119	15.06357	5.02119	15.06357	15.06357	15.06357	15.06357	5.02119	15.06357	5.02119	15.06357	5.02119	5.02119	15.06357	15.06357
9025015	-1.1799	11.35644	5.89747	16.58625	5.88281	16.69176	16.58625	5.89747	5.88281	16.69176	16.69176	16.69176	16.58625	5.88281	16.58625	5.88281	16.58625	5.89747	5.89747	5.89747	5.88281	16.69176	16.69176	5.88281	16.58625	5.89747	5.88281	16.69176	16.58625	5.89747	5.89747	5.89747	5.88281	16.58625	5.88281	16.58625	5.88281	16.69176	16.69176	16.69176	16.58625	5.89747	16.69176	5.88281	16.58625	5.89747	5.88281	16.69176	16.58625
9025015		0	0	0	0	0	0	0	0	0	0	0	0	0	0	0	0	0	0	0	0	0	0	0	0	0	0	0	0	0	0	0	0	0	0	0	0	0	0	0	0	0	0	0	0	0	0	0	0
9025015	.2725	11.35644	5.89747	16.58625	5.88281	16.69176	16.58625	5.89747	5.88281	16.69176	16.69176	16.69176	16.58625	5.88281	16.58625	5.88281	16.58625	5.89747	5.89747	5.89747	5.88281	16.69176	16.69176	5.88281	16.58625	5.89747	5.88281	16.69176	16.58625	5.89747	5.89747	5.89747	5.88281	16.58625	5.88281	16.58625	5.88281	16.69176	16.69176	16.69176	16.58625	5.89747	16.69176	5.88281	16.58625	5.89747	5.88281	16.69176	16.58625
9025015	.7345	11.35644	5.89747	16.58625	5.88281	16.69176	16.58625	5.89747	5.88281	16.69176	16.69176	16.69176	16.58625	5.88281	16.58625	5.88281	16.58625	5.89747	5.89747	5.89747	5.88281	16.69176	16.69176	5.88281	16.58625	5.89747	5.88281	16.69176	16.58625	5.89747	5.89747	5.89747	5.88281	16.58625	5.88281	16.58625	5.88281	16.69176	16.69176	16.69176	16.58625	5.89747	16.69176	5.88281	16.58625	5.89747	5.88281	16.69176	16.58625
9025015	.1955	11.35644	5.89747	16.58625	5.88281	16.69176	16.58625	5.89747	5.88281	16.69176	16.69176	16.69176	16.58625	5.88281	16.58625	5.88281	16.58625	5.89747	5.89747	5.89747	5.88281	16.69176	16.69176	5.88281	16.58625	5.89747	5.88281	16.69176	16.58625	5.89747	5.89747	5.89747	5.88281	16.58625	5.88281	16.58625	5.88281	16.69176	16.69176	16.69176	16.58625	5.89747	16.69176	5.88281	16.58625	5.89747	5.88281	16.69176	16.58625
9025015	-.0986	11.33447	5.70631	16.93274	5.70717	16.93525	16.93274	5.70631	5.70717	16.93525	16.93525	16.93525	16.93274	5.70717	16.93274	5.70717	16.93274	5.70631	5.70631	5.70631	5.70717	16.93525	16.93525	5.70717	16.93274	5.70631	5.70717	16.93525	16.93274	5.70631	5.70631	5.70631	5.70717	16.93274	5.70717	16.93274	5.70717	16.93525	16.93525	16.93525	16.93274	5.70631	16.93525	5.70717	16.93274	5.70631	5.70717	16.93525	16.93274
9025015		11.33447	5.70631	16.93274	5.70717	16.93525	16.93274	5.70631	5.70717	16.93525	16.93525	16.93525	16.93274	5.70717	16.93274	5.70717	16.93274	5.70631	5.70631	5.70631	5.70717	16.93525	16.93525	5.70717	16.93274	5.70631	5.70717	16.93525	16.93274	5.70631	5.70631	5.70631	5.70717	16.93274	5.70717	16.93274	5.70717	16.93525	16.93525	16.93525	16.93274	5.70631	16.93525	5.70717	16.93274	5.70631	5.70717	16.93525	16.93274
9025015	-.0988	9.26989	4.63494	13.90483	4.63494	13.90483	13.90483	4.63494	4.63494	13.90483	13.90483	13.90483	13.90483	4.63494	13.90483	4.63494	13.90483	4.63494	4.63494	4.63494	4.63494	13.90483	13.90483	4.63494	13.90483	4.63494	4.63494	13.90483	13.90483	4.63494	4.63494	4.63494	4.63494	13.90483	4.63494	13.90483	4.63494	13.90483	13.90483	13.90483	13.90483	4.63494	13.90483	4.63494	13.90483	4.63494	4.63494	13.90483	13.90483
9025015	-1.7114	11.35644	5.89747	16.58625	5.88281	16.69176	16.58625	5.89747	5.88281	16.69176	16.69176	16.69176	16.58625	5.88281	16.58625	5.88281	16.58625	5.89747	5.89747	5.89747	5.88281	16.69176	16.69176	5.88281	16.58625	5.89747	5.88281	16.69176	16.58625	5.89747	5.89747	5.89747	5.88281	16.58625	5.88281	16.58625	5.88281	16.69176	16.69176	16.69176	16.58625	5.89747	16.69176	5.88281	16.58625	5.89747	5.88281	16.69176	16.58625
9025015	-1.389	10.04238	5.02119	15.06357	5.02119	15.06357	15.06357	5.02119	5.02119	15.06357	15.06357	15.06357	15.06357	5.02119	15.06357	5.02119	15.06357	5.02119	5.02119	5.02119	5.02119	15.06357	15.06357	5.02119	15.06357	5.02119	5.02119	15.06357	15.06357	5.02119	5.02119	5.02119	5.02119	15.06357	5.02119	15.06357	5.02119	15.06357	15.06357	15.06357	15.06357	5.02119	15.06357	5.02119	15.06357	5.02119	5.02119	15.06357	15.06357
9025015	-.061	11.33447	5.70631	16.93274	5.70717	16.93525	16.93274	5.70631	5.70717	16.93525	16.93525	16.93525	16.93274	5.70717	16.93274	5.70717	16.93274	5.70631	5.70631	5.70631	5.70717	16.93525	16.93525	5.70717	16.93274	5.70631	5.70717	16.93525	16.93274	5.70631	5.70631	5.70631	5.70717	16.93274	5.70717	16.93274	5.70717	16.93525	16.93525	16.93525	16.93274	5.70631	16.93525	5.70717	16.93274	5.70631	5.70717	16.93525	16.93274
9025015	-.1487	10.04238	5.02119	15.06357	5.02119	15.06357	15.06357	5.02119	5.02119	15.06357	15.06357	15.06357	15.06357	5.02119	15.06357	5.02119	15.06357	5.02119	5.02119	5.02119	5.02119	15.06357	15.06357	5.02119	15.06357	5.02119	5.02119	15.06357	15.06357	5.02119	5.02119	5.02119	5.02119	15.06357	5.02119	15.06357	5.02119	15.06357	15.06357	15.06357	15.06357	5.02119	15.06357	5.02119	15.06357	5.02119	5.02119	15.06357	15.06357
9025015		0	0	0	0	0	0	0	0	0	0	0	0	0	0	0	0	0	0	0	0	0	0	0	0	0	0	0	0	0	0	0	0	0	0	0	0	0	0	0	0	0	0	0	0	0	0	0	0
9025015	-.2898	9.26989	4.63494	13.90483	4.63494	13.90483	13.90483	4.63494	4.63494	13.90483	13.90483	13.90483	13.90483	4.63494	13.90483	4.63494	13.90483	4.63494	4.63494	4.63494	4.63494	13.90483	13.90483	4.63494	13.90483	4.63494	4.63494	13.90483	13.90483	4.63494	4.63494	4.63494	4.63494	13.90483	4.63494	13.90483	4.63494	13.90483	13.90483	13.90483	13.90483	4.63494	13.90483	4.63494	13.90483	4.63494	4.63494	13.90483	13.90483
9025015	-1.7114	11.35644	5.89747	16.58625	5.88281	16.69176	16.58625	5.89747	5.88281	16.69176	16.69176	16.69176	16.58625	5.88281	16.58625	5.88281	16.58625	5.89747	5.89747	5.89747	5.88281	16.69176	16.69176	5.88281	16.58625	5.89747	5.88281	16.69176	16.58625	5.89747	5.89747	5.89747	5.88281	16.58625	5.88281	16.58625	5.88281	16.69176	16.69176	16.69176	16.58625	5.89747	16.69176	5.88281	16.58625	5.89747	5.88281	16.69176	16.58625
9025015	.7345	11.35644	5.89747	16.58625	5.88281	16.69176	16.58625	5.89747	5.88281	16.69176	16.69176	16.69176	16.58625	5.88281	16.58625	5.88281	16.58625	5.89747	5.89747	5.89747	5.88281	16.69176	16.69176	5.88281	16.58625	5.89747	5.88281	16.69176	16.58625	5.89747	5.89747	5.89747	5.88281	16.58625	5.88281	16.58625	5.88281	16.69176	16.69176	16.69176	16.58625	5.89747	16.69176	5.88281	16.58625	5.89747	5.88281	16.69176	16.58625
9025015	-.6524	9.26989	4.63494	13.90483	4.63494	13.90483	13.90483	4.63494	4.63494	13.90483	13.90483	13.90483	13.90483	4.63494	13.90483	4.63494	13.90483	4.63494	4.63494	4.63494	4.63494	13.90483	13.90483	4.63494	13.90483	4.63494	4.63494	13.90483	13.90483	4.63494	4.63494	4.63494	4.63494	13.90483	4.63494	13.90483	4.63494	13.90483	13.90483	13.90483	13.90483	4.63494	13.90483	4.63494	13.90483	4.63494	4.63494	13.90483	13.90483
9025015	-.061	11.33447	5.70631	16.93274	5.70717	16.93525	16.93274	5.70631	5.70717	16.93525	16.93525	16.93525	16.93274	5.70717	16.93274	5.70717	16.93274	5.70631	5.70631	5.70631	5.70717	16.93525	16.93525	5.70717	16.93274	5.70631	5.70717	16.93525	16.93274	5.70631	5.70631	5.70631	5.70717	16.93274	5.70717	16.93274	5.70717	16.93525	16.93525	16.93525	16.93274	5.70631	16.93525	5.70717	16.93274	5.70631	5.70717	16.93525	16.93274
9025015	-1.4329	9.26989	4.63494	13.90483	4.63494	13.90483	13.90483	4.63494	4.63494	13.90483	13.90483	13.90483	13.90483	4.63494	13.90483	4.63494	13.90483	4.63494	4.63494	4.63494	4.63494	13.90483	13.90483	4.63494	13.90483	4.63494	4.63494	13.90483	13.90483	4.63494	4.63494	4.63494	4.63494	13.90483	4.63494	13.90483	4.63494	13.90483	13.90483	13.90483	13.90483	4.63494	13.90483	4.63494	13.90483	4.63494	4.63494	13.90483	13.90483
9025015	-1.7114	11.35644	5.89747	16.58625	5.88281	16.69176	16.58625	5.89747	5.88281	16.69176	16.69176	16.69176	16.58625	5.88281	16.58625	5.88281	16.58625	5.89747	5.89747	5.89747	5.88281	16.69176	16.69176	5.88281	16.58625	5.89747	5.88281	16.69176	16.58625	5.89747	5.89747	5.89747	5.88281	16.58625	5.88281	16.58625	5.88281	16.69176	16.69176	16.69176	16.58625	5.89747	16.69176	5.88281	16.58625	5.89747	5.88281	16.69176	16.58625
9025016		0	0	0	0	0	0	0	0	0	0	0	0	0	0	0	0	0	0	0	0	0	0	0	0	0	0	0	0	0	0	0	0	0	0	0	0	0	0	0	0	0	0	0	0	0	0	0	0
9025016		0	0	0	0	0	0	0	0	0	0	0	0	0	0	0	0	0	0	0	0	0	0	0	0	0	0	0	0	0	0	0	0	0	0	0	0	0	0	0	0	0	0	0	0	0	0	0	0
9025016		0	0	0	0	0	0	0	0	0	0	0	0	0	0	0	0	0	0	0	0	0	0	0	0	0	0	0	0	0	0	0	0	0	0	0	0	0	0	0	0	0	0	0	0	0	0	0	0
9025016		0	0	0	0	0	0	0	0	0	0	0	0	0	0	0	0	0	0	0	0	0	0	0	0	0	0	0	0	0	0	0	0	0	0	0	0	0	0	0	0	0	0	0	0	0	0	0	0
9025016		0	0	0	0	0	0	0	0	0	0	0	0	0	0	0	0	0	0	0	0	0	0	0	0	0	0	0	0	0	0	0	0	0	0	0	0	0	0	0	0	0	0	0	0	0	0	0	0
9025016		0	0	0	0	0	0	0	0	0	0	0	0	0	0	0	0	0	0	0	0	0	0	0	0	0	0	0	0	0	0	0	0	0	0	0	0	0	0	0	0	0	0	0	0	0	0	0	0
9025016		0	0	0	0	0	0	0	0	0	0	0	0	0	0	0	0	0	0	0	0	0	0	0	0	0	0	0	0	0	0	0	0	0	0	0	0	0	0	0	0	0	0	0	0	0	0	0	0
9025016		0	0	0	0	0	0	0	0	0	0	0	0	0	0	0	0	0	0	0	0	0	0	0	0	0	0	0	0	0	0	0	0	0	0	0	0	0	0	0	0	0	0	0	0	0	0	0	0
9025016		0	0	0	0	0	0	0	0	0	0	0	0	0	0	0	0	0	0	0	0	0	0	0	0	0	0	0	0	0	0	0	0	0	0	0	0	0	0	0	0	0	0	0	0	0	0	0	0
9025017		11.62985	17.5069	5.97143	5.98717	16.45144	5.97143	5.98717	17.08973	16.92393	5.97143	5.78778	5.78778	5.98717	16.45144	6.14622	16.45144	6.14622	17.08973	17.5069	17.5069	16.92393	5.78778	17.08973	16.92393	6.14622	17.08973	16.92393	5.97143	5.98717	17.08973	17.5069	17.5069	16.92393	6.14622	16.45144	6.14622	16.45144	5.97143	5.78778	5.78778	5.98717	5.78778	17.08973	16.92393	6.14622	17.08973	16.92393	5.97143
9025017	-.6075	11.62985	17.5069	5.97143	5.98717	16.45144	5.97143	5.98717	17.08973	16.92393	5.97143	5.78778	5.78778	5.98717	16.45144	6.14622	16.45144	6.14622	17.08973	17.5069	17.5069	16.92393	5.78778	17.08973	16.92393	6.14622	17.08973	16.92393	5.97143	5.98717	17.08973	17.5069	17.5069	16.92393	6.14622	16.45144	6.14622	16.45144	5.97143	5.78778	5.78778	5.98717	5.78778	17.08973	16.92393	6.14622	17.08973	16.92393	5.97143
9025017		0	0	0	0	0	0	0	0	0	0	0	0	0	0	0	0	0	0	0	0	0	0	0	0	0	0	0	0	0	0	0	0	0	0	0	0	0	0	0	0	0	0	0	0	0	0	0	0
9025017		11.49863	17.96608	5.75292	5.66357	16.59063	5.75292	5.66357	17.23948	17.50859	5.75292	5.39597	5.39597	5.66357	16.59063	5.93714	16.59063	5.93714	17.23948	17.96608	17.96608	17.50859	5.39597	17.23948	17.50859	5.93714	17.23948	17.50859	5.75292	5.66357	17.23948	17.96608	17.96608	17.50859	5.93714	16.59063	5.93714	16.59063	5.75292	5.39597	5.39597	5.66357	5.39597	17.23948	17.50859	5.93714	17.23948	17.50859	5.75292
9025017		0	0	0	0	0	0	0	0	0	0	0	0	0	0	0	0	0	0	0	0	0	0	0	0	0	0	0	0	0	0	0	0	0	0	0	0	0	0	0	0	0	0	0	0	0	0	0	0
9025017		11.49863	17.96608	5.75292	5.66357	16.59063	5.75292	5.66357	17.23948	17.50859	5.75292	5.39597	5.39597	5.66357	16.59063	5.93714	16.59063	5.93714	17.23948	17.96608	17.96608	17.50859	5.39597	17.23948	17.50859	5.93714	17.23948	17.50859	5.75292	5.66357	17.23948	17.96608	17.96608	17.50859	5.93714	16.59063	5.93714	16.59063	5.75292	5.39597	5.39597	5.66357	5.39597	17.23948	17.50859	5.93714	17.23948	17.50859	5.75292
9025017	.4319	11.62985	17.5069	5.97143	5.98717	16.45144	5.97143	5.98717	17.08973	16.92393	5.97143	5.78778	5.78778	5.98717	16.45144	6.14622	16.45144	6.14622	17.08973	17.5069	17.5069	16.92393	5.78778	17.08973	16.92393	6.14622	17.08973	16.92393	5.97143	5.98717	17.08973	17.5069	17.5069	16.92393	6.14622	16.45144	6.14622	16.45144	5.97143	5.78778	5.78778	5.98717	5.78778	17.08973	16.92393	6.14622	17.08973	16.92393	5.97143
9025017	-2.6198	11.62985	17.5069	5.97143	5.98717	16.45144	5.97143	5.98717	17.08973	16.92393	5.97143	5.78778	5.78778	5.98717	16.45144	6.14622	16.45144	6.14622	17.08973	17.5069	17.5069	16.92393	5.78778	17.08973	16.92393	6.14622	17.08973	16.92393	5.97143	5.98717	17.08973	17.5069	17.5069	16.92393	6.14622	16.45144	6.14622	16.45144	5.97143	5.78778	5.78778	5.98717	5.78778	17.08973	16.92393	6.14622	17.08973	16.92393	5.97143
9025017		11.62985	17.5069	5.97143	5.98717	16.45144	5.97143	5.98717	17.08973	16.92393	5.97143	5.78778	5.78778	5.98717	16.45144	6.14622	16.45144	6.14622	17.08973	17.5069	17.5069	16.92393	5.78778	17.08973	16.92393	6.14622	17.08973	16.92393	5.97143	5.98717	17.08973	17.5069	17.5069	16.92393	6.14622	16.45144	6.14622	16.45144	5.97143	5.78778	5.78778	5.98717	5.78778	17.08973	16.92393	6.14622	17.08973	16.92393	5.97143
9025017	.4319	11.62985	17.5069	5.97143	5.98717	16.45144	5.97143	5.98717	17.08973	16.92393	5.97143	5.78778	5.78778	5.98717	16.45144	6.14622	16.45144	6.14622	17.08973	17.5069	17.5069	16.92393	5.78778	17.08973	16.92393	6.14622	17.08973	16.92393	5.97143	5.98717	17.08973	17.5069	17.5069	16.92393	6.14622	16.45144	6.14622	16.45144	5.97143	5.78778	5.78778	5.98717	5.78778	17.08973	16.92393	6.14622	17.08973	16.92393	5.97143
9025017	1.0787	11.49863	17.96608	5.75292	5.66357	16.59063	5.75292	5.66357	17.23948	17.50859	5.75292	5.39597	5.39597	5.66357	16.59063	5.93714	16.59063	5.93714	17.23948	17.96608	17.96608	17.50859	5.39597	17.23948	17.50859	5.93714	17.23948	17.50859	5.75292	5.66357	17.23948	17.96608	17.96608	17.50859	5.93714	16.59063	5.93714	16.59063	5.75292	5.39597	5.39597	5.66357	5.39597	17.23948	17.50859	5.93714	17.23948	17.50859	5.75292
9025017	1.1026	9.64367	14.46551	4.82184	4.82184	14.46551	4.82184	4.82184	14.46551	14.46551	4.82184	4.82184	4.82184	4.82184	14.46551	4.82184	14.46551	4.82184	14.46551	14.46551	14.46551	14.46551	4.82184	14.46551	14.46551	4.82184	14.46551	14.46551	4.82184	4.82184	14.46551	14.46551	14.46551	14.46551	4.82184	14.46551	4.82184	14.46551	4.82184	4.82184	4.82184	4.82184	4.82184	14.46551	14.46551	4.82184	14.46551	14.46551	4.82184
9025017	1.9309	9.64367	14.46551	4.82184	4.82184	14.46551	4.82184	4.82184	14.46551	14.46551	4.82184	4.82184	4.82184	4.82184	14.46551	4.82184	14.46551	4.82184	14.46551	14.46551	14.46551	14.46551	4.82184	14.46551	14.46551	4.82184	14.46551	14.46551	4.82184	4.82184	14.46551	14.46551	14.46551	14.46551	4.82184	14.46551	4.82184	14.46551	4.82184	4.82184	4.82184	4.82184	4.82184	14.46551	14.46551	4.82184	14.46551	14.46551	4.82184
9025017	1.1026	9.64367	14.46551	4.82184	4.82184	14.46551	4.82184	4.82184	14.46551	14.46551	4.82184	4.82184	4.82184	4.82184	14.46551	4.82184	14.46551	4.82184	14.46551	14.46551	14.46551	14.46551	4.82184	14.46551	14.46551	4.82184	14.46551	14.46551	4.82184	4.82184	14.46551	14.46551	14.46551	14.46551	4.82184	14.46551	4.82184	14.46551	4.82184	4.82184	4.82184	4.82184	4.82184	14.46551	14.46551	4.82184	14.46551	14.46551	4.82184
9025017		0	0	0	0	0	0	0	0	0	0	0	0	0	0	0	0	0	0	0	0	0	0	0	0	0	0	0	0	0	0	0	0	0	0	0	0	0	0	0	0	0	0	0	0	0	0	0	0
9025017		9.64367	14.46551	4.82184	4.82184	14.46551	4.82184	4.82184	14.46551	14.46551	4.82184	4.82184	4.82184	4.82184	14.46551	4.82184	14.46551	4.82184	14.46551	14.46551	14.46551	14.46551	4.82184	14.46551	14.46551	4.82184	14.46551	14.46551	4.82184	4.82184	14.46551	14.46551	14.46551	14.46551	4.82184	14.46551	4.82184	14.46551	4.82184	4.82184	4.82184	4.82184	4.82184	14.46551	14.46551	4.82184	14.46551	14.46551	4.82184
9025017	1.9309	9.64367	14.46551	4.82184	4.82184	14.46551	4.82184	4.82184	14.46551	14.46551	4.82184	4.82184	4.82184	4.82184	14.46551	4.82184	14.46551	4.82184	14.46551	14.46551	14.46551	14.46551	4.82184	14.46551	14.46551	4.82184	14.46551	14.46551	4.82184	4.82184	14.46551	14.46551	14.46551	14.46551	4.82184	14.46551	4.82184	14.46551	4.82184	4.82184	4.82184	4.82184	4.82184	14.46551	14.46551	4.82184	14.46551	14.46551	4.82184
9025017		11.62985	17.5069	5.97143	5.98717	16.45144	5.97143	5.98717	17.08973	16.92393	5.97143	5.78778	5.78778	5.98717	16.45144	6.14622	16.45144	6.14622	17.08973	17.5069	17.5069	16.92393	5.78778	17.08973	16.92393	6.14622	17.08973	16.92393	5.97143	5.98717	17.08973	17.5069	17.5069	16.92393	6.14622	16.45144	6.14622	16.45144	5.97143	5.78778	5.78778	5.98717	5.78778	17.08973	16.92393	6.14622	17.08973	16.92393	5.97143
9025017	.4319	11.62985	17.5069	5.97143	5.98717	16.45144	5.97143	5.98717	17.08973	16.92393	5.97143	5.78778	5.78778	5.98717	16.45144	6.14622	16.45144	6.14622	17.08973	17.5069	17.5069	16.92393	5.78778	17.08973	16.92393	6.14622	17.08973	16.92393	5.97143	5.98717	17.08973	17.5069	17.5069	16.92393	6.14622	16.45144	6.14622	16.45144	5.97143	5.78778	5.78778	5.98717	5.78778	17.08973	16.92393	6.14622	17.08973	16.92393	5.97143
9025017	1.9309	9.64367	14.46551	4.82184	4.82184	14.46551	4.82184	4.82184	14.46551	14.46551	4.82184	4.82184	4.82184	4.82184	14.46551	4.82184	14.46551	4.82184	14.46551	14.46551	14.46551	14.46551	4.82184	14.46551	14.46551	4.82184	14.46551	14.46551	4.82184	4.82184	14.46551	14.46551	14.46551	14.46551	4.82184	14.46551	4.82184	14.46551	4.82184	4.82184	4.82184	4.82184	4.82184	14.46551	14.46551	4.82184	14.46551	14.46551	4.82184
9025017	-.6075	11.62985	17.5069	5.97143	5.98717	16.45144	5.97143	5.98717	17.08973	16.92393	5.97143	5.78778	5.78778	5.98717	16.45144	6.14622	16.45144	6.14622	17.08973	17.5069	17.5069	16.92393	5.78778	17.08973	16.92393	6.14622	17.08973	16.92393	5.97143	5.98717	17.08973	17.5069	17.5069	16.92393	6.14622	16.45144	6.14622	16.45144	5.97143	5.78778	5.78778	5.98717	5.78778	17.08973	16.92393	6.14622	17.08973	16.92393	5.97143
9025017	1.0787	11.49863	17.96608	5.75292	5.66357	16.59063	5.75292	5.66357	17.23948	17.50859	5.75292	5.39597	5.39597	5.66357	16.59063	5.93714	16.59063	5.93714	17.23948	17.96608	17.96608	17.50859	5.39597	17.23948	17.50859	5.93714	17.23948	17.50859	5.75292	5.66357	17.23948	17.96608	17.96608	17.50859	5.93714	16.59063	5.93714	16.59063	5.75292	5.39597	5.39597	5.66357	5.39597	17.23948	17.50859	5.93714	17.23948	17.50859	5.75292
9025017		0	0	0	0	0	0	0	0	0	0	0	0	0	0	0	0	0	0	0	0	0	0	0	0	0	0	0	0	0	0	0	0	0	0	0	0	0	0	0	0	0	0	0	0	0	0	0	0
9025017	-2.6198	11.62985	17.5069	5.97143	5.98717	16.45144	5.97143	5.98717	17.08973	16.92393	5.97143	5.78778	5.78778	5.98717	16.45144	6.14622	16.45144	6.14622	17.08973	17.5069	17.5069	16.92393	5.78778	17.08973	16.92393	6.14622	17.08973	16.92393	5.97143	5.98717	17.08973	17.5069	17.5069	16.92393	6.14622	16.45144	6.14622	16.45144	5.97143	5.78778	5.78778	5.98717	5.78778	17.08973	16.92393	6.14622	17.08973	16.92393	5.97143
9025017	-2.6198	11.62985	17.5069	5.97143	5.98717	16.45144	5.97143	5.98717	17.08973	16.92393	5.97143	5.78778	5.78778	5.98717	16.45144	6.14622	16.45144	6.14622	17.08973	17.5069	17.5069	16.92393	5.78778	17.08973	16.92393	6.14622	17.08973	16.92393	5.97143	5.98717	17.08973	17.5069	17.5069	16.92393	6.14622	16.45144	6.14622	16.45144	5.97143	5.78778	5.78778	5.98717	5.78778	17.08973	16.92393	6.14622	17.08973	16.92393	5.97143
9025017	1.1026	9.64367	14.46551	4.82184	4.82184	14.46551	4.82184	4.82184	14.46551	14.46551	4.82184	4.82184	4.82184	4.82184	14.46551	4.82184	14.46551	4.82184	14.46551	14.46551	14.46551	14.46551	4.82184	14.46551	14.46551	4.82184	14.46551	14.46551	4.82184	4.82184	14.46551	14.46551	14.46551	14.46551	4.82184	14.46551	4.82184	14.46551	4.82184	4.82184	4.82184	4.82184	4.82184	14.46551	14.46551	4.82184	14.46551	14.46551	4.82184
9025017		9.64367	14.46551	4.82184	4.82184	14.46551	4.82184	4.82184	14.46551	14.46551	4.82184	4.82184	4.82184	4.82184	14.46551	4.82184	14.46551	4.82184	14.46551	14.46551	14.46551	14.46551	4.82184	14.46551	14.46551	4.82184	14.46551	14.46551	4.82184	4.82184	14.46551	14.46551	14.46551	14.46551	4.82184	14.46551	4.82184	14.46551	4.82184	4.82184	4.82184	4.82184	4.82184	14.46551	14.46551	4.82184	14.46551	14.46551	4.82184
9025017		9.64367	14.46551	4.82184	4.82184	14.46551	4.82184	4.82184	14.46551	14.46551	4.82184	4.82184	4.82184	4.82184	14.46551	4.82184	14.46551	4.82184	14.46551	14.46551	14.46551	14.46551	4.82184	14.46551	14.46551	4.82184	14.46551	14.46551	4.82184	4.82184	14.46551	14.46551	14.46551	14.46551	4.82184	14.46551	4.82184	14.46551	4.82184	4.82184	4.82184	4.82184	4.82184	14.46551	14.46551	4.82184	14.46551	14.46551	4.82184
9025017	-.6075	11.62985	17.5069	5.97143	5.98717	16.45144	5.97143	5.98717	17.08973	16.92393	5.97143	5.78778	5.78778	5.98717	16.45144	6.14622	16.45144	6.14622	17.08973	17.5069	17.5069	16.92393	5.78778	17.08973	16.92393	6.14622	17.08973	16.92393	5.97143	5.98717	17.08973	17.5069	17.5069	16.92393	6.14622	16.45144	6.14622	16.45144	5.97143	5.78778	5.78778	5.98717	5.78778	17.08973	16.92393	6.14622	17.08973	16.92393	5.97143
9025017	1.0787	11.49863	17.96608	5.75292	5.66357	16.59063	5.75292	5.66357	17.23948	17.50859	5.75292	5.39597	5.39597	5.66357	16.59063	5.93714	16.59063	5.93714	17.23948	17.96608	17.96608	17.50859	5.39597	17.23948	17.50859	5.93714	17.23948	17.50859	5.75292	5.66357	17.23948	17.96608	17.96608	17.50859	5.93714	16.59063	5.93714	16.59063	5.75292	5.39597	5.39597	5.66357	5.39597	17.23948	17.50859	5.93714	17.23948	17.50859	5.75292
9025017		11.49863	17.96608	5.75292	5.66357	16.59063	5.75292	5.66357	17.23948	17.50859	5.75292	5.39597	5.39597	5.66357	16.59063	5.93714	16.59063	5.93714	17.23948	17.96608	17.96608	17.50859	5.39597	17.23948	17.50859	5.93714	17.23948	17.50859	5.75292	5.66357	17.23948	17.96608	17.96608	17.50859	5.93714	16.59063	5.93714	16.59063	5.75292	5.39597	5.39597	5.66357	5.39597	17.23948	17.50859	5.93714	17.23948	17.50859	5.75292
9025017		0	0	0	0	0	0	0	0	0	0	0	0	0	0	0	0	0	0	0	0	0	0	0	0	0	0	0	0	0	0	0	0	0	0	0	0	0	0	0	0	0	0	0	0	0	0	0	0
9025017		0	0	0	0	0	0	0	0	0	0	0	0	0	0	0	0	0	0	0	0	0	0	0	0	0	0	0	0	0	0	0	0	0	0	0	0	0	0	0	0	0	0	0	0	0	0	0	0
9025018		9.882110000000001	4.94105	14.82316	14.82316	4.94105	14.82316	14.82316	4.94105	4.94105	14.82316	14.82316	14.82316	14.82316	4.94105	14.82316	4.94105	14.82316	4.94105	4.94105	4.94105	4.94105	14.82316	4.94105	4.94105	14.82316	4.94105	4.94105	14.82316	14.82316	4.94105	4.94105	4.94105	4.94105	14.82316	4.94105	14.82316	4.94105	14.82316	14.82316	14.82316	14.82316	14.82316	4.94105	4.94105	14.82316	4.94105	4.94105	14.82316
9025018	.2572	9.882110000000001	4.94105	14.82316	14.82316	4.94105	14.82316	14.82316	4.94105	4.94105	14.82316	14.82316	14.82316	14.82316	4.94105	14.82316	4.94105	14.82316	4.94105	4.94105	4.94105	4.94105	14.82316	4.94105	4.94105	14.82316	4.94105	4.94105	14.82316	14.82316	4.94105	4.94105	4.94105	4.94105	14.82316	4.94105	14.82316	4.94105	14.82316	14.82316	14.82316	14.82316	14.82316	4.94105	4.94105	14.82316	4.94105	4.94105	14.82316
9025018	1.089	9.882110000000001	4.94105	14.82316	14.82316	4.94105	14.82316	14.82316	4.94105	4.94105	14.82316	14.82316	14.82316	14.82316	4.94105	14.82316	4.94105	14.82316	4.94105	4.94105	4.94105	4.94105	14.82316	4.94105	4.94105	14.82316	4.94105	4.94105	14.82316	14.82316	4.94105	4.94105	4.94105	4.94105	14.82316	4.94105	14.82316	4.94105	14.82316	14.82316	14.82316	14.82316	14.82316	4.94105	4.94105	14.82316	4.94105	4.94105	14.82316
9025018		0	0	0	0	0	0	0	0	0	0	0	0	0	0	0	0	0	0	0	0	0	0	0	0	0	0	0	0	0	0	0	0	0	0	0	0	0	0	0	0	0	0	0	0	0	0	0	0
9025018	-.6085	11.9174	5.97992	18.35721	18.4056	5.6194	18.35721	18.4056	5.83742	5.78079	18.35721	17.79264	17.79264	18.4056	5.6194	18.89454	5.6194	18.89454	5.83742	5.97992	5.97992	5.78079	17.79264	5.83742	5.78079	18.89454	5.83742	5.78079	18.35721	18.4056	5.83742	5.97992	5.97992	5.78079	18.89454	5.6194	18.89454	5.6194	18.35721	17.79264	17.79264	18.4056	17.79264	5.83742	5.78079	18.89454	5.83742	5.78079	18.35721
9025018		0	0	0	0	0	0	0	0	0	0	0	0	0	0	0	0	0	0	0	0	0	0	0	0	0	0	0	0	0	0	0	0	0	0	0	0	0	0	0	0	0	0	0	0	0	0	0	0
9025018	-.6085	11.9174	5.97992	18.35721	18.4056	5.6194	18.35721	18.4056	5.83742	5.78079	18.35721	17.79264	17.79264	18.4056	5.6194	18.89454	5.6194	18.89454	5.83742	5.97992	5.97992	5.78079	17.79264	5.83742	5.78079	18.89454	5.83742	5.78079	18.35721	18.4056	5.83742	5.97992	5.97992	5.78079	18.89454	5.6194	18.89454	5.6194	18.35721	17.79264	17.79264	18.4056	17.79264	5.83742	5.78079	18.89454	5.83742	5.78079	18.35721
9025018	1.1752	9.882110000000001	4.94105	14.82316	14.82316	4.94105	14.82316	14.82316	4.94105	4.94105	14.82316	14.82316	14.82316	14.82316	4.94105	14.82316	4.94105	14.82316	4.94105	4.94105	4.94105	4.94105	14.82316	4.94105	4.94105	14.82316	4.94105	4.94105	14.82316	14.82316	4.94105	4.94105	4.94105	4.94105	14.82316	4.94105	14.82316	4.94105	14.82316	14.82316	14.82316	14.82316	14.82316	4.94105	4.94105	14.82316	4.94105	4.94105	14.82316
9025018		0	0	0	0	0	0	0	0	0	0	0	0	0	0	0	0	0	0	0	0	0	0	0	0	0	0	0	0	0	0	0	0	0	0	0	0	0	0	0	0	0	0	0	0	0	0	0	0
9025018	1.3963	9.882110000000001	4.94105	14.82316	14.82316	4.94105	14.82316	14.82316	4.94105	4.94105	14.82316	14.82316	14.82316	14.82316	4.94105	14.82316	4.94105	14.82316	4.94105	4.94105	4.94105	4.94105	14.82316	4.94105	4.94105	14.82316	4.94105	4.94105	14.82316	14.82316	4.94105	4.94105	4.94105	4.94105	14.82316	4.94105	14.82316	4.94105	14.82316	14.82316	14.82316	14.82316	14.82316	4.94105	4.94105	14.82316	4.94105	4.94105	14.82316
9025018		9.882110000000001	4.94105	14.82316	14.82316	4.94105	14.82316	14.82316	4.94105	4.94105	14.82316	14.82316	14.82316	14.82316	4.94105	14.82316	4.94105	14.82316	4.94105	4.94105	4.94105	4.94105	14.82316	4.94105	4.94105	14.82316	4.94105	4.94105	14.82316	14.82316	4.94105	4.94105	4.94105	4.94105	14.82316	4.94105	14.82316	4.94105	14.82316	14.82316	14.82316	14.82316	14.82316	4.94105	4.94105	14.82316	4.94105	4.94105	14.82316
9025018		9.882110000000001	4.94105	14.82316	14.82316	4.94105	14.82316	14.82316	4.94105	4.94105	14.82316	14.82316	14.82316	14.82316	4.94105	14.82316	4.94105	14.82316	4.94105	4.94105	4.94105	4.94105	14.82316	4.94105	4.94105	14.82316	4.94105	4.94105	14.82316	14.82316	4.94105	4.94105	4.94105	4.94105	14.82316	4.94105	14.82316	4.94105	14.82316	14.82316	14.82316	14.82316	14.82316	4.94105	4.94105	14.82316	4.94105	4.94105	14.82316
9025018	1.1752	9.882110000000001	4.94105	14.82316	14.82316	4.94105	14.82316	14.82316	4.94105	4.94105	14.82316	14.82316	14.82316	14.82316	4.94105	14.82316	4.94105	14.82316	4.94105	4.94105	4.94105	4.94105	14.82316	4.94105	4.94105	14.82316	4.94105	4.94105	14.82316	14.82316	4.94105	4.94105	4.94105	4.94105	14.82316	4.94105	14.82316	4.94105	14.82316	14.82316	14.82316	14.82316	14.82316	4.94105	4.94105	14.82316	4.94105	4.94105	14.82316
9025018	.8976	10.87032	5.43516	16.30548	16.30548	5.43516	16.30548	16.30548	5.43516	5.43516	16.30548	16.30548	16.30548	16.30548	5.43516	16.30548	5.43516	16.30548	5.43516	5.43516	5.43516	5.43516	16.30548	5.43516	5.43516	16.30548	5.43516	5.43516	16.30548	16.30548	5.43516	5.43516	5.43516	5.43516	16.30548	5.43516	16.30548	5.43516	16.30548	16.30548	16.30548	16.30548	16.30548	5.43516	5.43516	16.30548	5.43516	5.43516	16.30548
9025018	-1.3661	11.78293	6.13676	17.68549	17.4108	5.66694	17.68549	17.4108	5.88857	5.98049	17.68549	16.58816	16.58816	17.4108	5.66694	18.25178	5.66694	18.25178	5.88857	6.13676	6.13676	5.98049	16.58816	5.88857	5.98049	18.25178	5.88857	5.98049	17.68549	17.4108	5.88857	6.13676	6.13676	5.98049	18.25178	5.66694	18.25178	5.66694	17.68549	16.58816	16.58816	17.4108	16.58816	5.88857	5.98049	18.25178	5.88857	5.98049	17.68549
9025018	1.1752	9.882110000000001	4.94105	14.82316	14.82316	4.94105	14.82316	14.82316	4.94105	4.94105	14.82316	14.82316	14.82316	14.82316	4.94105	14.82316	4.94105	14.82316	4.94105	4.94105	4.94105	4.94105	14.82316	4.94105	4.94105	14.82316	4.94105	4.94105	14.82316	14.82316	4.94105	4.94105	4.94105	4.94105	14.82316	4.94105	14.82316	4.94105	14.82316	14.82316	14.82316	14.82316	14.82316	4.94105	4.94105	14.82316	4.94105	4.94105	14.82316
9025018		9.882110000000001	4.94105	14.82316	14.82316	4.94105	14.82316	14.82316	4.94105	4.94105	14.82316	14.82316	14.82316	14.82316	4.94105	14.82316	4.94105	14.82316	4.94105	4.94105	4.94105	4.94105	14.82316	4.94105	4.94105	14.82316	4.94105	4.94105	14.82316	14.82316	4.94105	4.94105	4.94105	4.94105	14.82316	4.94105	14.82316	4.94105	14.82316	14.82316	14.82316	14.82316	14.82316	4.94105	4.94105	14.82316	4.94105	4.94105	14.82316
9025018	-1.0315	11.9174	5.97992	18.35721	18.4056	5.6194	18.35721	18.4056	5.83742	5.78079	18.35721	17.79264	17.79264	18.4056	5.6194	18.89454	5.6194	18.89454	5.83742	5.97992	5.97992	5.78079	17.79264	5.83742	5.78079	18.89454	5.83742	5.78079	18.35721	18.4056	5.83742	5.97992	5.97992	5.78079	18.89454	5.6194	18.89454	5.6194	18.35721	17.79264	17.79264	18.4056	17.79264	5.83742	5.78079	18.89454	5.83742	5.78079	18.35721
9025018		0	0	0	0	0	0	0	0	0	0	0	0	0	0	0	0	0	0	0	0	0	0	0	0	0	0	0	0	0	0	0	0	0	0	0	0	0	0	0	0	0	0	0	0	0	0	0	0
9025018	.7732	10.87032	5.43516	16.30548	16.30548	5.43516	16.30548	16.30548	5.43516	5.43516	16.30548	16.30548	16.30548	16.30548	5.43516	16.30548	5.43516	16.30548	5.43516	5.43516	5.43516	5.43516	16.30548	5.43516	5.43516	16.30548	5.43516	5.43516	16.30548	16.30548	5.43516	5.43516	5.43516	5.43516	16.30548	5.43516	16.30548	5.43516	16.30548	16.30548	16.30548	16.30548	16.30548	5.43516	5.43516	16.30548	5.43516	5.43516	16.30548
9025018	1.3963	9.882110000000001	4.94105	14.82316	14.82316	4.94105	14.82316	14.82316	4.94105	4.94105	14.82316	14.82316	14.82316	14.82316	4.94105	14.82316	4.94105	14.82316	4.94105	4.94105	4.94105	4.94105	14.82316	4.94105	4.94105	14.82316	4.94105	4.94105	14.82316	14.82316	4.94105	4.94105	4.94105	4.94105	14.82316	4.94105	14.82316	4.94105	14.82316	14.82316	14.82316	14.82316	14.82316	4.94105	4.94105	14.82316	4.94105	4.94105	14.82316
9025018	-.6085	11.9174	5.97992	18.35721	18.4056	5.6194	18.35721	18.4056	5.83742	5.78079	18.35721	17.79264	17.79264	18.4056	5.6194	18.89454	5.6194	18.89454	5.83742	5.97992	5.97992	5.78079	17.79264	5.83742	5.78079	18.89454	5.83742	5.78079	18.35721	18.4056	5.83742	5.97992	5.97992	5.78079	18.89454	5.6194	18.89454	5.6194	18.35721	17.79264	17.79264	18.4056	17.79264	5.83742	5.78079	18.89454	5.83742	5.78079	18.35721
9025018		0	0	0	0	0	0	0	0	0	0	0	0	0	0	0	0	0	0	0	0	0	0	0	0	0	0	0	0	0	0	0	0	0	0	0	0	0	0	0	0	0	0	0	0	0	0	0	0
9025018	.7732	10.87032	5.43516	16.30548	16.30548	5.43516	16.30548	16.30548	5.43516	5.43516	16.30548	16.30548	16.30548	16.30548	5.43516	16.30548	5.43516	16.30548	5.43516	5.43516	5.43516	5.43516	16.30548	5.43516	5.43516	16.30548	5.43516	5.43516	16.30548	16.30548	5.43516	5.43516	5.43516	5.43516	16.30548	5.43516	16.30548	5.43516	16.30548	16.30548	16.30548	16.30548	16.30548	5.43516	5.43516	16.30548	5.43516	5.43516	16.30548
9025018	-1.3661	11.78293	6.13676	17.68549	17.4108	5.66694	17.68549	17.4108	5.88857	5.98049	17.68549	16.58816	16.58816	17.4108	5.66694	18.25178	5.66694	18.25178	5.88857	6.13676	6.13676	5.98049	16.58816	5.88857	5.98049	18.25178	5.88857	5.98049	17.68549	17.4108	5.88857	6.13676	6.13676	5.98049	18.25178	5.66694	18.25178	5.66694	17.68549	16.58816	16.58816	17.4108	16.58816	5.88857	5.98049	18.25178	5.88857	5.98049	17.68549
9025018	.7732	10.87032	5.43516	16.30548	16.30548	5.43516	16.30548	16.30548	5.43516	5.43516	16.30548	16.30548	16.30548	16.30548	5.43516	16.30548	5.43516	16.30548	5.43516	5.43516	5.43516	5.43516	16.30548	5.43516	5.43516	16.30548	5.43516	5.43516	16.30548	16.30548	5.43516	5.43516	5.43516	5.43516	16.30548	5.43516	16.30548	5.43516	16.30548	16.30548	16.30548	16.30548	16.30548	5.43516	5.43516	16.30548	5.43516	5.43516	16.30548
9025018		9.882110000000001	4.94105	14.82316	14.82316	4.94105	14.82316	14.82316	4.94105	4.94105	14.82316	14.82316	14.82316	14.82316	4.94105	14.82316	4.94105	14.82316	4.94105	4.94105	4.94105	4.94105	14.82316	4.94105	4.94105	14.82316	4.94105	4.94105	14.82316	14.82316	4.94105	4.94105	4.94105	4.94105	14.82316	4.94105	14.82316	4.94105	14.82316	14.82316	14.82316	14.82316	14.82316	4.94105	4.94105	14.82316	4.94105	4.94105	14.82316
9025018		0	0	0	0	0	0	0	0	0	0	0	0	0	0	0	0	0	0	0	0	0	0	0	0	0	0	0	0	0	0	0	0	0	0	0	0	0	0	0	0	0	0	0	0	0	0	0	0
9025018		0	0	0	0	0	0	0	0	0	0	0	0	0	0	0	0	0	0	0	0	0	0	0	0	0	0	0	0	0	0	0	0	0	0	0	0	0	0	0	0	0	0	0	0	0	0	0	0
9025018	1.089	9.882110000000001	4.94105	14.82316	14.82316	4.94105	14.82316	14.82316	4.94105	4.94105	14.82316	14.82316	14.82316	14.82316	4.94105	14.82316	4.94105	14.82316	4.94105	4.94105	4.94105	4.94105	14.82316	4.94105	4.94105	14.82316	4.94105	4.94105	14.82316	14.82316	4.94105	4.94105	4.94105	4.94105	14.82316	4.94105	14.82316	4.94105	14.82316	14.82316	14.82316	14.82316	14.82316	4.94105	4.94105	14.82316	4.94105	4.94105	14.82316
9025018		0	0	0	0	0	0	0	0	0	0	0	0	0	0	0	0	0	0	0	0	0	0	0	0	0	0	0	0	0	0	0	0	0	0	0	0	0	0	0	0	0	0	0	0	0	0	0	0
9025018	1.089	9.882110000000001	4.94105	14.82316	14.82316	4.94105	14.82316	14.82316	4.94105	4.94105	14.82316	14.82316	14.82316	14.82316	4.94105	14.82316	4.94105	14.82316	4.94105	4.94105	4.94105	4.94105	14.82316	4.94105	4.94105	14.82316	4.94105	4.94105	14.82316	14.82316	4.94105	4.94105	4.94105	4.94105	14.82316	4.94105	14.82316	4.94105	14.82316	14.82316	14.82316	14.82316	14.82316	4.94105	4.94105	14.82316	4.94105	4.94105	14.82316
9025018	-1.3661	11.78293	6.13676	17.68549	17.4108	5.66694	17.68549	17.4108	5.88857	5.98049	17.68549	16.58816	16.58816	17.4108	5.66694	18.25178	5.66694	18.25178	5.88857	6.13676	6.13676	5.98049	16.58816	5.88857	5.98049	18.25178	5.88857	5.98049	17.68549	17.4108	5.88857	6.13676	6.13676	5.98049	18.25178	5.66694	18.25178	5.66694	17.68549	16.58816	16.58816	17.4108	16.58816	5.88857	5.98049	18.25178	5.88857	5.98049	17.68549
9025018	.8976	10.87032	5.43516	16.30548	16.30548	5.43516	16.30548	16.30548	5.43516	5.43516	16.30548	16.30548	16.30548	16.30548	5.43516	16.30548	5.43516	16.30548	5.43516	5.43516	5.43516	5.43516	16.30548	5.43516	5.43516	16.30548	5.43516	5.43516	16.30548	16.30548	5.43516	5.43516	5.43516	5.43516	16.30548	5.43516	16.30548	5.43516	16.30548	16.30548	16.30548	16.30548	16.30548	5.43516	5.43516	16.30548	5.43516	5.43516	16.30548
9025018		0	0	0	0	0	0	0	0	0	0	0	0	0	0	0	0	0	0	0	0	0	0	0	0	0	0	0	0	0	0	0	0	0	0	0	0	0	0	0	0	0	0	0	0	0	0	0	0
9025018	.2572	9.882110000000001	4.94105	14.82316	14.82316	4.94105	14.82316	14.82316	4.94105	4.94105	14.82316	14.82316	14.82316	14.82316	4.94105	14.82316	4.94105	14.82316	4.94105	4.94105	4.94105	4.94105	14.82316	4.94105	4.94105	14.82316	4.94105	4.94105	14.82316	14.82316	4.94105	4.94105	4.94105	4.94105	14.82316	4.94105	14.82316	4.94105	14.82316	14.82316	14.82316	14.82316	14.82316	4.94105	4.94105	14.82316	4.94105	4.94105	14.82316
9025018	.8976	10.87032	5.43516	16.30548	16.30548	5.43516	16.30548	16.30548	5.43516	5.43516	16.30548	16.30548	16.30548	16.30548	5.43516	16.30548	5.43516	16.30548	5.43516	5.43516	5.43516	5.43516	16.30548	5.43516	5.43516	16.30548	5.43516	5.43516	16.30548	16.30548	5.43516	5.43516	5.43516	5.43516	16.30548	5.43516	16.30548	5.43516	16.30548	16.30548	16.30548	16.30548	16.30548	5.43516	5.43516	16.30548	5.43516	5.43516	16.30548
9025018	1.3963	9.882110000000001	4.94105	14.82316	14.82316	4.94105	14.82316	14.82316	4.94105	4.94105	14.82316	14.82316	14.82316	14.82316	4.94105	14.82316	4.94105	14.82316	4.94105	4.94105	4.94105	4.94105	14.82316	4.94105	4.94105	14.82316	4.94105	4.94105	14.82316	14.82316	4.94105	4.94105	4.94105	4.94105	14.82316	4.94105	14.82316	4.94105	14.82316	14.82316	14.82316	14.82316	14.82316	4.94105	4.94105	14.82316	4.94105	4.94105	14.82316
9025018	.2572	9.882110000000001	4.94105	14.82316	14.82316	4.94105	14.82316	14.82316	4.94105	4.94105	14.82316	14.82316	14.82316	14.82316	4.94105	14.82316	4.94105	14.82316	4.94105	4.94105	4.94105	4.94105	14.82316	4.94105	4.94105	14.82316	4.94105	4.94105	14.82316	14.82316	4.94105	4.94105	4.94105	4.94105	14.82316	4.94105	14.82316	4.94105	14.82316	14.82316	14.82316	14.82316	14.82316	4.94105	4.94105	14.82316	4.94105	4.94105	14.82316
9025018		9.882110000000001	4.94105	14.82316	14.82316	4.94105	14.82316	14.82316	4.94105	4.94105	14.82316	14.82316	14.82316	14.82316	4.94105	14.82316	4.94105	14.82316	4.94105	4.94105	4.94105	4.94105	14.82316	4.94105	4.94105	14.82316	4.94105	4.94105	14.82316	14.82316	4.94105	4.94105	4.94105	4.94105	14.82316	4.94105	14.82316	4.94105	14.82316	14.82316	14.82316	14.82316	14.82316	4.94105	4.94105	14.82316	4.94105	4.94105	14.82316
9025018	-1.0315	11.9174	5.97992	18.35721	18.4056	5.6194	18.35721	18.4056	5.83742	5.78079	18.35721	17.79264	17.79264	18.4056	5.6194	18.89454	5.6194	18.89454	5.83742	5.97992	5.97992	5.78079	17.79264	5.83742	5.78079	18.89454	5.83742	5.78079	18.35721	18.4056	5.83742	5.97992	5.97992	5.78079	18.89454	5.6194	18.89454	5.6194	18.35721	17.79264	17.79264	18.4056	17.79264	5.83742	5.78079	18.89454	5.83742	5.78079	18.35721
9025018	-1.0315	11.9174	5.97992	18.35721	18.4056	5.6194	18.35721	18.4056	5.83742	5.78079	18.35721	17.79264	17.79264	18.4056	5.6194	18.89454	5.6194	18.89454	5.83742	5.97992	5.97992	5.78079	17.79264	5.83742	5.78079	18.89454	5.83742	5.78079	18.35721	18.4056	5.83742	5.97992	5.97992	5.78079	18.89454	5.6194	18.89454	5.6194	18.35721	17.79264	17.79264	18.4056	17.79264	5.83742	5.78079	18.89454	5.83742	5.78079	18.35721
9025019	.082	10.81877	16.28594	16.66491	5.56962	5.10137	16.66491	5.56962	5.29929	15.74362	16.66491	5.38413	5.38413	5.56962	5.10137	17.15271	5.10137	17.15271	5.29929	16.28594	16.28594	15.74362	5.38413	5.29929	15.74362	17.15271	5.29929	15.74362	16.66491	5.56962	5.29929	16.28594	16.28594	15.74362	17.15271	5.10137	17.15271	5.10137	16.66491	5.38413	5.38413	5.56962	5.38413	5.29929	15.74362	17.15271	5.29929	15.74362	16.66491
9025019	.082	10.81877	16.28594	16.66491	5.56962	5.10137	16.66491	5.56962	5.29929	15.74362	16.66491	5.38413	5.38413	5.56962	5.10137	17.15271	5.10137	17.15271	5.29929	16.28594	16.28594	15.74362	5.38413	5.29929	15.74362	17.15271	5.29929	15.74362	16.66491	5.56962	5.29929	16.28594	16.28594	15.74362	17.15271	5.10137	17.15271	5.10137	16.66491	5.38413	5.38413	5.56962	5.38413	5.29929	15.74362	17.15271	5.29929	15.74362	16.66491
9025019		0	0	0	0	0	0	0	0	0	0	0	0	0	0	0	0	0	0	0	0	0	0	0	0	0	0	0	0	0	0	0	0	0	0	0	0	0	0	0	0	0	0	0	0	0	0	0	0
9025019	-1.9993	10.6967	16.71309	16.05512	5.26858	5.14452	16.05512	5.26858	5.34573	16.28751	16.05512	5.01965	5.01965	5.26858	5.14452	16.56921	5.14452	16.56921	5.34573	16.71309	16.71309	16.28751	5.01965	5.34573	16.28751	16.56921	5.34573	16.28751	16.05512	5.26858	5.34573	16.71309	16.71309	16.28751	16.56921	5.14452	16.56921	5.14452	16.05512	5.01965	5.01965	5.26858	5.01965	5.34573	16.28751	16.56921	5.34573	16.28751	16.05512
9025019	1.3153	10.81877	16.28594	16.66491	5.56962	5.10137	16.66491	5.56962	5.29929	15.74362	16.66491	5.38413	5.38413	5.56962	5.10137	17.15271	5.10137	17.15271	5.29929	16.28594	16.28594	15.74362	5.38413	5.29929	15.74362	17.15271	5.29929	15.74362	16.66491	5.56962	5.29929	16.28594	16.28594	15.74362	17.15271	5.10137	17.15271	5.10137	16.66491	5.38413	5.38413	5.56962	5.38413	5.29929	15.74362	17.15271	5.29929	15.74362	16.66491
9025019		0	0	0	0	0	0	0	0	0	0	0	0	0	0	0	0	0	0	0	0	0	0	0	0	0	0	0	0	0	0	0	0	0	0	0	0	0	0	0	0	0	0	0	0	0	0	0	0
9025019		0	0	0	0	0	0	0	0	0	0	0	0	0	0	0	0	0	0	0	0	0	0	0	0	0	0	0	0	0	0	0	0	0	0	0	0	0	0	0	0	0	0	0	0	0	0	0	0
9025019	-1.9993	10.6967	16.71309	16.05512	5.26858	5.14452	16.05512	5.26858	5.34573	16.28751	16.05512	5.01965	5.01965	5.26858	5.14452	16.56921	5.14452	16.56921	5.34573	16.71309	16.71309	16.28751	5.01965	5.34573	16.28751	16.56921	5.34573	16.28751	16.05512	5.26858	5.34573	16.71309	16.71309	16.28751	16.56921	5.14452	16.56921	5.14452	16.05512	5.01965	5.01965	5.26858	5.01965	5.34573	16.28751	16.56921	5.34573	16.28751	16.05512
9025019	1.7912	8.97111	13.45666	13.45666	4.48555	4.48555	13.45666	4.48555	4.48555	13.45666	13.45666	4.48555	4.48555	4.48555	4.48555	13.45666	4.48555	13.45666	4.48555	13.45666	13.45666	13.45666	4.48555	4.48555	13.45666	13.45666	4.48555	13.45666	13.45666	4.48555	4.48555	13.45666	13.45666	13.45666	13.45666	4.48555	13.45666	4.48555	13.45666	4.48555	4.48555	4.48555	4.48555	4.48555	13.45666	13.45666	4.48555	13.45666	13.45666
9025019	.2442	10.6967	16.71309	16.05512	5.26858	5.14452	16.05512	5.26858	5.34573	16.28751	16.05512	5.01965	5.01965	5.26858	5.14452	16.56921	5.14452	16.56921	5.34573	16.71309	16.71309	16.28751	5.01965	5.34573	16.28751	16.56921	5.34573	16.28751	16.05512	5.26858	5.34573	16.71309	16.71309	16.28751	16.56921	5.14452	16.56921	5.14452	16.05512	5.01965	5.01965	5.26858	5.01965	5.34573	16.28751	16.56921	5.34573	16.28751	16.05512
9025019		0	0	0	0	0	0	0	0	0	0	0	0	0	0	0	0	0	0	0	0	0	0	0	0	0	0	0	0	0	0	0	0	0	0	0	0	0	0	0	0	0	0	0	0	0	0	0	0
9025019		8.97111	13.45666	13.45666	4.48555	4.48555	13.45666	4.48555	4.48555	13.45666	13.45666	4.48555	4.48555	4.48555	4.48555	13.45666	4.48555	13.45666	4.48555	13.45666	13.45666	13.45666	4.48555	4.48555	13.45666	13.45666	4.48555	13.45666	13.45666	4.48555	4.48555	13.45666	13.45666	13.45666	13.45666	4.48555	13.45666	4.48555	13.45666	4.48555	4.48555	4.48555	4.48555	4.48555	13.45666	13.45666	4.48555	13.45666	13.45666
9025019	.9698	10.81877	16.28594	16.66491	5.56962	5.10137	16.66491	5.56962	5.29929	15.74362	16.66491	5.38413	5.38413	5.56962	5.10137	17.15271	5.10137	17.15271	5.29929	16.28594	16.28594	15.74362	5.38413	5.29929	15.74362	17.15271	5.29929	15.74362	16.66491	5.56962	5.29929	16.28594	16.28594	15.74362	17.15271	5.10137	17.15271	5.10137	16.66491	5.38413	5.38413	5.56962	5.38413	5.29929	15.74362	17.15271	5.29929	15.74362	16.66491
9025019	.9417	10.81877	16.28594	16.66491	5.56962	5.10137	16.66491	5.56962	5.29929	15.74362	16.66491	5.38413	5.38413	5.56962	5.10137	17.15271	5.10137	17.15271	5.29929	16.28594	16.28594	15.74362	5.38413	5.29929	15.74362	17.15271	5.29929	15.74362	16.66491	5.56962	5.29929	16.28594	16.28594	15.74362	17.15271	5.10137	17.15271	5.10137	16.66491	5.38413	5.38413	5.56962	5.38413	5.29929	15.74362	17.15271	5.29929	15.74362	16.66491
9025019		0	0	0	0	0	0	0	0	0	0	0	0	0	0	0	0	0	0	0	0	0	0	0	0	0	0	0	0	0	0	0	0	0	0	0	0	0	0	0	0	0	0	0	0	0	0	0	0
9025019	1.3153	10.81877	16.28594	16.66491	5.56962	5.10137	16.66491	5.56962	5.29929	15.74362	16.66491	5.38413	5.38413	5.56962	5.10137	17.15271	5.10137	17.15271	5.29929	16.28594	16.28594	15.74362	5.38413	5.29929	15.74362	17.15271	5.29929	15.74362	16.66491	5.56962	5.29929	16.28594	16.28594	15.74362	17.15271	5.10137	17.15271	5.10137	16.66491	5.38413	5.38413	5.56962	5.38413	5.29929	15.74362	17.15271	5.29929	15.74362	16.66491
9025019		0	0	0	0	0	0	0	0	0	0	0	0	0	0	0	0	0	0	0	0	0	0	0	0	0	0	0	0	0	0	0	0	0	0	0	0	0	0	0	0	0	0	0	0	0	0	0	0
9025019	1.8824	8.97111	13.45666	13.45666	4.48555	4.48555	13.45666	4.48555	4.48555	13.45666	13.45666	4.48555	4.48555	4.48555	4.48555	13.45666	4.48555	13.45666	4.48555	13.45666	13.45666	13.45666	4.48555	4.48555	13.45666	13.45666	4.48555	13.45666	13.45666	4.48555	4.48555	13.45666	13.45666	13.45666	13.45666	4.48555	13.45666	4.48555	13.45666	4.48555	4.48555	4.48555	4.48555	4.48555	13.45666	13.45666	4.48555	13.45666	13.45666
9025019		0	0	0	0	0	0	0	0	0	0	0	0	0	0	0	0	0	0	0	0	0	0	0	0	0	0	0	0	0	0	0	0	0	0	0	0	0	0	0	0	0	0	0	0	0	0	0	0
9025019	.2442	10.6967	16.71309	16.05512	5.26858	5.14452	16.05512	5.26858	5.34573	16.28751	16.05512	5.01965	5.01965	5.26858	5.14452	16.56921	5.14452	16.56921	5.34573	16.71309	16.71309	16.28751	5.01965	5.34573	16.28751	16.56921	5.34573	16.28751	16.05512	5.26858	5.34573	16.71309	16.71309	16.28751	16.56921	5.14452	16.56921	5.14452	16.05512	5.01965	5.01965	5.26858	5.01965	5.34573	16.28751	16.56921	5.34573	16.28751	16.05512
9025019	-2.0157	10.6967	16.71309	16.05512	5.26858	5.14452	16.05512	5.26858	5.34573	16.28751	16.05512	5.01965	5.01965	5.26858	5.14452	16.56921	5.14452	16.56921	5.34573	16.71309	16.71309	16.28751	5.01965	5.34573	16.28751	16.56921	5.34573	16.28751	16.05512	5.26858	5.34573	16.71309	16.71309	16.28751	16.56921	5.14452	16.56921	5.14452	16.05512	5.01965	5.01965	5.26858	5.01965	5.34573	16.28751	16.56921	5.34573	16.28751	16.05512
9025019	-.62	10.6967	16.71309	16.05512	5.26858	5.14452	16.05512	5.26858	5.34573	16.28751	16.05512	5.01965	5.01965	5.26858	5.14452	16.56921	5.14452	16.56921	5.34573	16.71309	16.71309	16.28751	5.01965	5.34573	16.28751	16.56921	5.34573	16.28751	16.05512	5.26858	5.34573	16.71309	16.71309	16.28751	16.56921	5.14452	16.56921	5.14452	16.05512	5.01965	5.01965	5.26858	5.01965	5.34573	16.28751	16.56921	5.34573	16.28751	16.05512
9025019		0	0	0	0	0	0	0	0	0	0	0	0	0	0	0	0	0	0	0	0	0	0	0	0	0	0	0	0	0	0	0	0	0	0	0	0	0	0	0	0	0	0	0	0	0	0	0	0
9025019	1.5397	10.81877	16.28594	16.66491	5.56962	5.10137	16.66491	5.56962	5.29929	15.74362	16.66491	5.38413	5.38413	5.56962	5.10137	17.15271	5.10137	17.15271	5.29929	16.28594	16.28594	15.74362	5.38413	5.29929	15.74362	17.15271	5.29929	15.74362	16.66491	5.56962	5.29929	16.28594	16.28594	15.74362	17.15271	5.10137	17.15271	5.10137	16.66491	5.38413	5.38413	5.56962	5.38413	5.29929	15.74362	17.15271	5.29929	15.74362	16.66491
9025019	.9417	10.81877	16.28594	16.66491	5.56962	5.10137	16.66491	5.56962	5.29929	15.74362	16.66491	5.38413	5.38413	5.56962	5.10137	17.15271	5.10137	17.15271	5.29929	16.28594	16.28594	15.74362	5.38413	5.29929	15.74362	17.15271	5.29929	15.74362	16.66491	5.56962	5.29929	16.28594	16.28594	15.74362	17.15271	5.10137	17.15271	5.10137	16.66491	5.38413	5.38413	5.56962	5.38413	5.29929	15.74362	17.15271	5.29929	15.74362	16.66491
9025019	.0155	9.7187	14.57805	14.57805	4.85935	4.85935	14.57805	4.85935	4.85935	14.57805	14.57805	4.85935	4.85935	4.85935	4.85935	14.57805	4.85935	14.57805	4.85935	14.57805	14.57805	14.57805	4.85935	4.85935	14.57805	14.57805	4.85935	14.57805	14.57805	4.85935	4.85935	14.57805	14.57805	14.57805	14.57805	4.85935	14.57805	4.85935	14.57805	4.85935	4.85935	4.85935	4.85935	4.85935	14.57805	14.57805	4.85935	14.57805	14.57805
9025019	.0155	9.7187	14.57805	14.57805	4.85935	4.85935	14.57805	4.85935	4.85935	14.57805	14.57805	4.85935	4.85935	4.85935	4.85935	14.57805	4.85935	14.57805	4.85935	14.57805	14.57805	14.57805	4.85935	4.85935	14.57805	14.57805	4.85935	14.57805	14.57805	4.85935	4.85935	14.57805	14.57805	14.57805	14.57805	4.85935	14.57805	4.85935	14.57805	4.85935	4.85935	4.85935	4.85935	4.85935	14.57805	14.57805	4.85935	14.57805	14.57805
9025019	.9698	10.81877	16.28594	16.66491	5.56962	5.10137	16.66491	5.56962	5.29929	15.74362	16.66491	5.38413	5.38413	5.56962	5.10137	17.15271	5.10137	17.15271	5.29929	16.28594	16.28594	15.74362	5.38413	5.29929	15.74362	17.15271	5.29929	15.74362	16.66491	5.56962	5.29929	16.28594	16.28594	15.74362	17.15271	5.10137	17.15271	5.10137	16.66491	5.38413	5.38413	5.56962	5.38413	5.29929	15.74362	17.15271	5.29929	15.74362	16.66491
9025019	-2.0157	10.6967	16.71309	16.05512	5.26858	5.14452	16.05512	5.26858	5.34573	16.28751	16.05512	5.01965	5.01965	5.26858	5.14452	16.56921	5.14452	16.56921	5.34573	16.71309	16.71309	16.28751	5.01965	5.34573	16.28751	16.56921	5.34573	16.28751	16.05512	5.26858	5.34573	16.71309	16.71309	16.28751	16.56921	5.14452	16.56921	5.14452	16.05512	5.01965	5.01965	5.26858	5.01965	5.34573	16.28751	16.56921	5.34573	16.28751	16.05512
9025019	1.7912	8.97111	13.45666	13.45666	4.48555	4.48555	13.45666	4.48555	4.48555	13.45666	13.45666	4.48555	4.48555	4.48555	4.48555	13.45666	4.48555	13.45666	4.48555	13.45666	13.45666	13.45666	4.48555	4.48555	13.45666	13.45666	4.48555	13.45666	13.45666	4.48555	4.48555	13.45666	13.45666	13.45666	13.45666	4.48555	13.45666	4.48555	13.45666	4.48555	4.48555	4.48555	4.48555	4.48555	13.45666	13.45666	4.48555	13.45666	13.45666
9025019	.2442	10.6967	16.71309	16.05512	5.26858	5.14452	16.05512	5.26858	5.34573	16.28751	16.05512	5.01965	5.01965	5.26858	5.14452	16.56921	5.14452	16.56921	5.34573	16.71309	16.71309	16.28751	5.01965	5.34573	16.28751	16.56921	5.34573	16.28751	16.05512	5.26858	5.34573	16.71309	16.71309	16.28751	16.56921	5.14452	16.56921	5.14452	16.05512	5.01965	5.01965	5.26858	5.01965	5.34573	16.28751	16.56921	5.34573	16.28751	16.05512
9025019	.9698	10.81877	16.28594	16.66491	5.56962	5.10137	16.66491	5.56962	5.29929	15.74362	16.66491	5.38413	5.38413	5.56962	5.10137	17.15271	5.10137	17.15271	5.29929	16.28594	16.28594	15.74362	5.38413	5.29929	15.74362	17.15271	5.29929	15.74362	16.66491	5.56962	5.29929	16.28594	16.28594	15.74362	17.15271	5.10137	17.15271	5.10137	16.66491	5.38413	5.38413	5.56962	5.38413	5.29929	15.74362	17.15271	5.29929	15.74362	16.66491
9025019	-1.9993	10.6967	16.71309	16.05512	5.26858	5.14452	16.05512	5.26858	5.34573	16.28751	16.05512	5.01965	5.01965	5.26858	5.14452	16.56921	5.14452	16.56921	5.34573	16.71309	16.71309	16.28751	5.01965	5.34573	16.28751	16.56921	5.34573	16.28751	16.05512	5.26858	5.34573	16.71309	16.71309	16.28751	16.56921	5.14452	16.56921	5.14452	16.05512	5.01965	5.01965	5.26858	5.01965	5.34573	16.28751	16.56921	5.34573	16.28751	16.05512
9025019	-.62	10.6967	16.71309	16.05512	5.26858	5.14452	16.05512	5.26858	5.34573	16.28751	16.05512	5.01965	5.01965	5.26858	5.14452	16.56921	5.14452	16.56921	5.34573	16.71309	16.71309	16.28751	5.01965	5.34573	16.28751	16.56921	5.34573	16.28751	16.05512	5.26858	5.34573	16.71309	16.71309	16.28751	16.56921	5.14452	16.56921	5.14452	16.05512	5.01965	5.01965	5.26858	5.01965	5.34573	16.28751	16.56921	5.34573	16.28751	16.05512
9025019	1.5397	10.81877	16.28594	16.66491	5.56962	5.10137	16.66491	5.56962	5.29929	15.74362	16.66491	5.38413	5.38413	5.56962	5.10137	17.15271	5.10137	17.15271	5.29929	16.28594	16.28594	15.74362	5.38413	5.29929	15.74362	17.15271	5.29929	15.74362	16.66491	5.56962	5.29929	16.28594	16.28594	15.74362	17.15271	5.10137	17.15271	5.10137	16.66491	5.38413	5.38413	5.56962	5.38413	5.29929	15.74362	17.15271	5.29929	15.74362	16.66491
9025019	1.8824	8.97111	13.45666	13.45666	4.48555	4.48555	13.45666	4.48555	4.48555	13.45666	13.45666	4.48555	4.48555	4.48555	4.48555	13.45666	4.48555	13.45666	4.48555	13.45666	13.45666	13.45666	4.48555	4.48555	13.45666	13.45666	4.48555	13.45666	13.45666	4.48555	4.48555	13.45666	13.45666	13.45666	13.45666	4.48555	13.45666	4.48555	13.45666	4.48555	4.48555	4.48555	4.48555	4.48555	13.45666	13.45666	4.48555	13.45666	13.45666
9025019		8.97111	13.45666	13.45666	4.48555	4.48555	13.45666	4.48555	4.48555	13.45666	13.45666	4.48555	4.48555	4.48555	4.48555	13.45666	4.48555	13.45666	4.48555	13.45666	13.45666	13.45666	4.48555	4.48555	13.45666	13.45666	4.48555	13.45666	13.45666	4.48555	4.48555	13.45666	13.45666	13.45666	13.45666	4.48555	13.45666	4.48555	13.45666	4.48555	4.48555	4.48555	4.48555	4.48555	13.45666	13.45666	4.48555	13.45666	13.45666
9025019	.082	10.81877	16.28594	16.66491	5.56962	5.10137	16.66491	5.56962	5.29929	15.74362	16.66491	5.38413	5.38413	5.56962	5.10137	17.15271	5.10137	17.15271	5.29929	16.28594	16.28594	15.74362	5.38413	5.29929	15.74362	17.15271	5.29929	15.74362	16.66491	5.56962	5.29929	16.28594	16.28594	15.74362	17.15271	5.10137	17.15271	5.10137	16.66491	5.38413	5.38413	5.56962	5.38413	5.29929	15.74362	17.15271	5.29929	15.74362	16.66491
9025019	1.8824	8.97111	13.45666	13.45666	4.48555	4.48555	13.45666	4.48555	4.48555	13.45666	13.45666	4.48555	4.48555	4.48555	4.48555	13.45666	4.48555	13.45666	4.48555	13.45666	13.45666	13.45666	4.48555	4.48555	13.45666	13.45666	4.48555	13.45666	13.45666	4.48555	4.48555	13.45666	13.45666	13.45666	13.45666	4.48555	13.45666	4.48555	13.45666	4.48555	4.48555	4.48555	4.48555	4.48555	13.45666	13.45666	4.48555	13.45666	13.45666
9025019	1.5397	10.81877	16.28594	16.66491	5.56962	5.10137	16.66491	5.56962	5.29929	15.74362	16.66491	5.38413	5.38413	5.56962	5.10137	17.15271	5.10137	17.15271	5.29929	16.28594	16.28594	15.74362	5.38413	5.29929	15.74362	17.15271	5.29929	15.74362	16.66491	5.56962	5.29929	16.28594	16.28594	15.74362	17.15271	5.10137	17.15271	5.10137	16.66491	5.38413	5.38413	5.56962	5.38413	5.29929	15.74362	17.15271	5.29929	15.74362	16.66491
9025019	-.62	10.6967	16.71309	16.05512	5.26858	5.14452	16.05512	5.26858	5.34573	16.28751	16.05512	5.01965	5.01965	5.26858	5.14452	16.56921	5.14452	16.56921	5.34573	16.71309	16.71309	16.28751	5.01965	5.34573	16.28751	16.56921	5.34573	16.28751	16.05512	5.26858	5.34573	16.71309	16.71309	16.28751	16.56921	5.14452	16.56921	5.14452	16.05512	5.01965	5.01965	5.26858	5.01965	5.34573	16.28751	16.56921	5.34573	16.28751	16.05512
9025019		0	0	0	0	0	0	0	0	0	0	0	0	0	0	0	0	0	0	0	0	0	0	0	0	0	0	0	0	0	0	0	0	0	0	0	0	0	0	0	0	0	0	0	0	0	0	0	0
9025019	.0155	9.7187	14.57805	14.57805	4.85935	4.85935	14.57805	4.85935	4.85935	14.57805	14.57805	4.85935	4.85935	4.85935	4.85935	14.57805	4.85935	14.57805	4.85935	14.57805	14.57805	14.57805	4.85935	4.85935	14.57805	14.57805	4.85935	14.57805	14.57805	4.85935	4.85935	14.57805	14.57805	14.57805	14.57805	4.85935	14.57805	4.85935	14.57805	4.85935	4.85935	4.85935	4.85935	4.85935	14.57805	14.57805	4.85935	14.57805	14.57805
9025019	.9417	10.81877	16.28594	16.66491	5.56962	5.10137	16.66491	5.56962	5.29929	15.74362	16.66491	5.38413	5.38413	5.56962	5.10137	17.15271	5.10137	17.15271	5.29929	16.28594	16.28594	15.74362	5.38413	5.29929	15.74362	17.15271	5.29929	15.74362	16.66491	5.56962	5.29929	16.28594	16.28594	15.74362	17.15271	5.10137	17.15271	5.10137	16.66491	5.38413	5.38413	5.56962	5.38413	5.29929	15.74362	17.15271	5.29929	15.74362	16.66491
9025019	-2.0157	10.6967	16.71309	16.05512	5.26858	5.14452	16.05512	5.26858	5.34573	16.28751	16.05512	5.01965	5.01965	5.26858	5.14452	16.56921	5.14452	16.56921	5.34573	16.71309	16.71309	16.28751	5.01965	5.34573	16.28751	16.56921	5.34573	16.28751	16.05512	5.26858	5.34573	16.71309	16.71309	16.28751	16.56921	5.14452	16.56921	5.14452	16.05512	5.01965	5.01965	5.26858	5.01965	5.34573	16.28751	16.56921	5.34573	16.28751	16.05512
9025019	1.3153	10.81877	16.28594	16.66491	5.56962	5.10137	16.66491	5.56962	5.29929	15.74362	16.66491	5.38413	5.38413	5.56962	5.10137	17.15271	5.10137	17.15271	5.29929	16.28594	16.28594	15.74362	5.38413	5.29929	15.74362	17.15271	5.29929	15.74362	16.66491	5.56962	5.29929	16.28594	16.28594	15.74362	17.15271	5.10137	17.15271	5.10137	16.66491	5.38413	5.38413	5.56962	5.38413	5.29929	15.74362	17.15271	5.29929	15.74362	16.66491
9025019	1.7912	8.97111	13.45666	13.45666	4.48555	4.48555	13.45666	4.48555	4.48555	13.45666	13.45666	4.48555	4.48555	4.48555	4.48555	13.45666	4.48555	13.45666	4.48555	13.45666	13.45666	13.45666	4.48555	4.48555	13.45666	13.45666	4.48555	13.45666	13.45666	4.48555	4.48555	13.45666	13.45666	13.45666	13.45666	4.48555	13.45666	4.48555	13.45666	4.48555	4.48555	4.48555	4.48555	4.48555	13.45666	13.45666	4.48555	13.45666	13.45666
9025019		8.97111	13.45666	13.45666	4.48555	4.48555	13.45666	4.48555	4.48555	13.45666	13.45666	4.48555	4.48555	4.48555	4.48555	13.45666	4.48555	13.45666	4.48555	13.45666	13.45666	13.45666	4.48555	4.48555	13.45666	13.45666	4.48555	13.45666	13.45666	4.48555	4.48555	13.45666	13.45666	13.45666	13.45666	4.48555	13.45666	4.48555	13.45666	4.48555	4.48555	4.48555	4.48555	4.48555	13.45666	13.45666	4.48555	13.45666	13.45666
9025020	-.299	9.119910000000001	4.55995	4.55995	13.67986	13.67986	4.55995	13.67986	13.67986	4.55995	4.55995	13.67986	13.67986	13.67986	13.67986	4.55995	13.67986	4.55995	13.67986	4.55995	4.55995	4.55995	13.67986	13.67986	4.55995	4.55995	13.67986	4.55995	4.55995	13.67986	13.67986	4.55995	4.55995	4.55995	4.55995	13.67986	4.55995	13.67986	4.55995	13.67986	13.67986	13.67986	13.67986	13.67986	4.55995	4.55995	13.67986	4.55995	4.55995
9025020	-.5537	9.53445	4.76722	4.76722	14.30167	14.30167	4.76722	14.30167	14.30167	4.76722	4.76722	14.30167	14.30167	14.30167	14.30167	4.76722	14.30167	4.76722	14.30167	4.76722	4.76722	4.76722	14.30167	14.30167	4.76722	4.76722	14.30167	4.76722	4.76722	14.30167	14.30167	4.76722	4.76722	4.76722	4.76722	14.30167	4.76722	14.30167	4.76722	14.30167	14.30167	14.30167	14.30167	14.30167	4.76722	4.76722	14.30167	4.76722	4.76722
9025020	.7813	9.53445	4.76722	4.76722	14.30167	14.30167	4.76722	14.30167	14.30167	4.76722	4.76722	14.30167	14.30167	14.30167	14.30167	4.76722	14.30167	4.76722	14.30167	4.76722	4.76722	4.76722	14.30167	14.30167	4.76722	4.76722	14.30167	4.76722	4.76722	14.30167	14.30167	4.76722	4.76722	4.76722	4.76722	14.30167	4.76722	14.30167	4.76722	14.30167	14.30167	14.30167	14.30167	14.30167	4.76722	4.76722	14.30167	4.76722	4.76722
9025020	1.058	9.53445	4.76722	4.76722	14.30167	14.30167	4.76722	14.30167	14.30167	4.76722	4.76722	14.30167	14.30167	14.30167	14.30167	4.76722	14.30167	4.76722	14.30167	4.76722	4.76722	4.76722	14.30167	14.30167	4.76722	4.76722	14.30167	4.76722	4.76722	14.30167	14.30167	4.76722	4.76722	4.76722	4.76722	14.30167	4.76722	14.30167	4.76722	14.30167	14.30167	14.30167	14.30167	14.30167	4.76722	4.76722	14.30167	4.76722	4.76722
9025020	1.3397	10.87412	5.66343	5.44047	16.06791	15.68956	5.44047	16.06791	16.30317	5.51922	5.44047	15.30872	15.30872	16.06791	15.68956	5.61468	15.68956	5.61468	16.30317	5.66343	5.66343	5.51922	15.30872	16.30317	5.51922	5.61468	16.30317	5.51922	5.44047	16.06791	16.30317	5.66343	5.66343	5.51922	5.61468	15.68956	5.61468	15.68956	5.44047	15.30872	15.30872	16.06791	15.30872	16.30317	5.51922	5.61468	16.30317	5.51922	5.44047
9025020	1.4767	9.53445	4.76722	4.76722	14.30167	14.30167	4.76722	14.30167	14.30167	4.76722	4.76722	14.30167	14.30167	14.30167	14.30167	4.76722	14.30167	4.76722	14.30167	4.76722	4.76722	4.76722	14.30167	14.30167	4.76722	4.76722	14.30167	4.76722	4.76722	14.30167	14.30167	4.76722	4.76722	4.76722	4.76722	14.30167	4.76722	14.30167	4.76722	14.30167	14.30167	14.30167	14.30167	14.30167	4.76722	4.76722	14.30167	4.76722	4.76722
9025020	-.299	9.119910000000001	4.55995	4.55995	13.67986	13.67986	4.55995	13.67986	13.67986	4.55995	4.55995	13.67986	13.67986	13.67986	13.67986	4.55995	13.67986	4.55995	13.67986	4.55995	4.55995	4.55995	13.67986	13.67986	4.55995	4.55995	13.67986	4.55995	4.55995	13.67986	13.67986	4.55995	4.55995	4.55995	4.55995	13.67986	4.55995	13.67986	4.55995	13.67986	13.67986	13.67986	13.67986	13.67986	4.55995	4.55995	13.67986	4.55995	4.55995
9025020	2.9223	9.119910000000001	4.55995	4.55995	13.67986	13.67986	4.55995	13.67986	13.67986	4.55995	4.55995	13.67986	13.67986	13.67986	13.67986	4.55995	13.67986	4.55995	13.67986	4.55995	4.55995	4.55995	13.67986	13.67986	4.55995	4.55995	13.67986	4.55995	4.55995	13.67986	13.67986	4.55995	4.55995	4.55995	4.55995	13.67986	4.55995	13.67986	4.55995	13.67986	13.67986	13.67986	13.67986	13.67986	4.55995	4.55995	13.67986	4.55995	4.55995
9025020	1.058	9.53445	4.76722	4.76722	14.30167	14.30167	4.76722	14.30167	14.30167	4.76722	4.76722	14.30167	14.30167	14.30167	14.30167	4.76722	14.30167	4.76722	14.30167	4.76722	4.76722	4.76722	14.30167	14.30167	4.76722	4.76722	14.30167	4.76722	4.76722	14.30167	14.30167	4.76722	4.76722	4.76722	4.76722	14.30167	4.76722	14.30167	4.76722	14.30167	14.30167	14.30167	14.30167	14.30167	4.76722	4.76722	14.30167	4.76722	4.76722
9025020	2.9223	9.119910000000001	4.55995	4.55995	13.67986	13.67986	4.55995	13.67986	13.67986	4.55995	4.55995	13.67986	13.67986	13.67986	13.67986	4.55995	13.67986	4.55995	13.67986	4.55995	4.55995	4.55995	13.67986	13.67986	4.55995	4.55995	13.67986	4.55995	4.55995	13.67986	13.67986	4.55995	4.55995	4.55995	4.55995	13.67986	4.55995	13.67986	4.55995	13.67986	13.67986	13.67986	13.67986	13.67986	4.55995	4.55995	13.67986	4.55995	4.55995
9025020	-.299	9.119910000000001	4.55995	4.55995	13.67986	13.67986	4.55995	13.67986	13.67986	4.55995	4.55995	13.67986	13.67986	13.67986	13.67986	4.55995	13.67986	4.55995	13.67986	4.55995	4.55995	4.55995	13.67986	13.67986	4.55995	4.55995	13.67986	4.55995	4.55995	13.67986	13.67986	4.55995	4.55995	4.55995	4.55995	13.67986	4.55995	13.67986	4.55995	13.67986	13.67986	13.67986	13.67986	13.67986	4.55995	4.55995	13.67986	4.55995	4.55995
9025020	-.6921000000000001	9.53445	4.76722	4.76722	14.30167	14.30167	4.76722	14.30167	14.30167	4.76722	4.76722	14.30167	14.30167	14.30167	14.30167	4.76722	14.30167	4.76722	14.30167	4.76722	4.76722	4.76722	14.30167	14.30167	4.76722	4.76722	14.30167	4.76722	4.76722	14.30167	14.30167	4.76722	4.76722	4.76722	4.76722	14.30167	4.76722	14.30167	4.76722	14.30167	14.30167	14.30167	14.30167	14.30167	4.76722	4.76722	14.30167	4.76722	4.76722
9025020	-.6921000000000001	9.53445	4.76722	4.76722	14.30167	14.30167	4.76722	14.30167	14.30167	4.76722	4.76722	14.30167	14.30167	14.30167	14.30167	4.76722	14.30167	4.76722	14.30167	4.76722	4.76722	4.76722	14.30167	14.30167	4.76722	4.76722	14.30167	4.76722	4.76722	14.30167	14.30167	4.76722	4.76722	4.76722	4.76722	14.30167	4.76722	14.30167	4.76722	14.30167	14.30167	14.30167	14.30167	14.30167	4.76722	4.76722	14.30167	4.76722	4.76722
9025020	-.6921000000000001	9.53445	4.76722	4.76722	14.30167	14.30167	4.76722	14.30167	14.30167	4.76722	4.76722	14.30167	14.30167	14.30167	14.30167	4.76722	14.30167	4.76722	14.30167	4.76722	4.76722	4.76722	14.30167	14.30167	4.76722	4.76722	14.30167	4.76722	4.76722	14.30167	14.30167	4.76722	4.76722	4.76722	4.76722	14.30167	4.76722	14.30167	4.76722	14.30167	14.30167	14.30167	14.30167	14.30167	4.76722	4.76722	14.30167	4.76722	4.76722
9025020	.7813	9.53445	4.76722	4.76722	14.30167	14.30167	4.76722	14.30167	14.30167	4.76722	4.76722	14.30167	14.30167	14.30167	14.30167	4.76722	14.30167	4.76722	14.30167	4.76722	4.76722	4.76722	14.30167	14.30167	4.76722	4.76722	14.30167	4.76722	4.76722	14.30167	14.30167	4.76722	4.76722	4.76722	4.76722	14.30167	4.76722	14.30167	4.76722	14.30167	14.30167	14.30167	14.30167	14.30167	4.76722	4.76722	14.30167	4.76722	4.76722
9025020	1.3397	10.87412	5.66343	5.44047	16.06791	15.68956	5.44047	16.06791	16.30317	5.51922	5.44047	15.30872	15.30872	16.06791	15.68956	5.61468	15.68956	5.61468	16.30317	5.66343	5.66343	5.51922	15.30872	16.30317	5.51922	5.61468	16.30317	5.51922	5.44047	16.06791	16.30317	5.66343	5.66343	5.51922	5.61468	15.68956	5.61468	15.68956	5.44047	15.30872	15.30872	16.06791	15.30872	16.30317	5.51922	5.61468	16.30317	5.51922	5.44047
9025020	1.4767	9.53445	4.76722	4.76722	14.30167	14.30167	4.76722	14.30167	14.30167	4.76722	4.76722	14.30167	14.30167	14.30167	14.30167	4.76722	14.30167	4.76722	14.30167	4.76722	4.76722	4.76722	14.30167	14.30167	4.76722	4.76722	14.30167	4.76722	4.76722	14.30167	14.30167	4.76722	4.76722	4.76722	4.76722	14.30167	4.76722	14.30167	4.76722	14.30167	14.30167	14.30167	14.30167	14.30167	4.76722	4.76722	14.30167	4.76722	4.76722
9025020	-.3632	9.53445	4.76722	4.76722	14.30167	14.30167	4.76722	14.30167	14.30167	4.76722	4.76722	14.30167	14.30167	14.30167	14.30167	4.76722	14.30167	4.76722	14.30167	4.76722	4.76722	4.76722	14.30167	14.30167	4.76722	4.76722	14.30167	4.76722	4.76722	14.30167	14.30167	4.76722	4.76722	4.76722	4.76722	14.30167	4.76722	14.30167	4.76722	14.30167	14.30167	14.30167	14.30167	14.30167	4.76722	4.76722	14.30167	4.76722	4.76722
9025020	-.3632	9.53445	4.76722	4.76722	14.30167	14.30167	4.76722	14.30167	14.30167	4.76722	4.76722	14.30167	14.30167	14.30167	14.30167	4.76722	14.30167	4.76722	14.30167	4.76722	4.76722	4.76722	14.30167	14.30167	4.76722	4.76722	14.30167	4.76722	4.76722	14.30167	14.30167	4.76722	4.76722	4.76722	4.76722	14.30167	4.76722	14.30167	4.76722	14.30167	14.30167	14.30167	14.30167	14.30167	4.76722	4.76722	14.30167	4.76722	4.76722
9025020	-.3632	9.53445	4.76722	4.76722	14.30167	14.30167	4.76722	14.30167	14.30167	4.76722	4.76722	14.30167	14.30167	14.30167	14.30167	4.76722	14.30167	4.76722	14.30167	4.76722	4.76722	4.76722	14.30167	14.30167	4.76722	4.76722	14.30167	4.76722	4.76722	14.30167	14.30167	4.76722	4.76722	4.76722	4.76722	14.30167	4.76722	14.30167	4.76722	14.30167	14.30167	14.30167	14.30167	14.30167	4.76722	4.76722	14.30167	4.76722	4.76722
9025020	1.4767	9.53445	4.76722	4.76722	14.30167	14.30167	4.76722	14.30167	14.30167	4.76722	4.76722	14.30167	14.30167	14.30167	14.30167	4.76722	14.30167	4.76722	14.30167	4.76722	4.76722	4.76722	14.30167	14.30167	4.76722	4.76722	14.30167	4.76722	4.76722	14.30167	14.30167	4.76722	4.76722	4.76722	4.76722	14.30167	4.76722	14.30167	4.76722	14.30167	14.30167	14.30167	14.30167	14.30167	4.76722	4.76722	14.30167	4.76722	4.76722
9025020	1.3397	10.87412	5.66343	5.44047	16.06791	15.68956	5.44047	16.06791	16.30317	5.51922	5.44047	15.30872	15.30872	16.06791	15.68956	5.61468	15.68956	5.61468	16.30317	5.66343	5.66343	5.51922	15.30872	16.30317	5.51922	5.61468	16.30317	5.51922	5.44047	16.06791	16.30317	5.66343	5.66343	5.51922	5.61468	15.68956	5.61468	15.68956	5.44047	15.30872	15.30872	16.06791	15.30872	16.30317	5.51922	5.61468	16.30317	5.51922	5.44047
9025020	.7813	9.53445	4.76722	4.76722	14.30167	14.30167	4.76722	14.30167	14.30167	4.76722	4.76722	14.30167	14.30167	14.30167	14.30167	4.76722	14.30167	4.76722	14.30167	4.76722	4.76722	4.76722	14.30167	14.30167	4.76722	4.76722	14.30167	4.76722	4.76722	14.30167	14.30167	4.76722	4.76722	4.76722	4.76722	14.30167	4.76722	14.30167	4.76722	14.30167	14.30167	14.30167	14.30167	14.30167	4.76722	4.76722	14.30167	4.76722	4.76722
9025020	-.5537	9.53445	4.76722	4.76722	14.30167	14.30167	4.76722	14.30167	14.30167	4.76722	4.76722	14.30167	14.30167	14.30167	14.30167	4.76722	14.30167	4.76722	14.30167	4.76722	4.76722	4.76722	14.30167	14.30167	4.76722	4.76722	14.30167	4.76722	4.76722	14.30167	14.30167	4.76722	4.76722	4.76722	4.76722	14.30167	4.76722	14.30167	4.76722	14.30167	14.30167	14.30167	14.30167	14.30167	4.76722	4.76722	14.30167	4.76722	4.76722
9025020	2.9223	9.119910000000001	4.55995	4.55995	13.67986	13.67986	4.55995	13.67986	13.67986	4.55995	4.55995	13.67986	13.67986	13.67986	13.67986	4.55995	13.67986	4.55995	13.67986	4.55995	4.55995	4.55995	13.67986	13.67986	4.55995	4.55995	13.67986	4.55995	4.55995	13.67986	13.67986	4.55995	4.55995	4.55995	4.55995	13.67986	4.55995	13.67986	4.55995	13.67986	13.67986	13.67986	13.67986	13.67986	4.55995	4.55995	13.67986	4.55995	4.55995
9025020	1.058	9.53445	4.76722	4.76722	14.30167	14.30167	4.76722	14.30167	14.30167	4.76722	4.76722	14.30167	14.30167	14.30167	14.30167	4.76722	14.30167	4.76722	14.30167	4.76722	4.76722	4.76722	14.30167	14.30167	4.76722	4.76722	14.30167	4.76722	4.76722	14.30167	14.30167	4.76722	4.76722	4.76722	4.76722	14.30167	4.76722	14.30167	4.76722	14.30167	14.30167	14.30167	14.30167	14.30167	4.76722	4.76722	14.30167	4.76722	4.76722
9025020	-.5537	9.53445	4.76722	4.76722	14.30167	14.30167	4.76722	14.30167	14.30167	4.76722	4.76722	14.30167	14.30167	14.30167	14.30167	4.76722	14.30167	4.76722	14.30167	4.76722	4.76722	4.76722	14.30167	14.30167	4.76722	4.76722	14.30167	4.76722	4.76722	14.30167	14.30167	4.76722	4.76722	4.76722	4.76722	14.30167	4.76722	14.30167	4.76722	14.30167	14.30167	14.30167	14.30167	14.30167	4.76722	4.76722	14.30167	4.76722	4.76722
9025021		0	0	0	0	0	0	0	0	0	0	0	0	0	0	0	0	0	0	0	0	0	0	0	0	0	0	0	0	0	0	0	0	0	0	0	0	0	0	0	0	0	0	0	0	0	0	0	0
9025021		10.0763	5.10448	5.10448	5.10448	14.87169	14.87169	5.10448	14.87169	14.87169	5.10448	5.10448	14.87169	14.87169	14.87169	14.87169	5.10448	14.87169	5.10448	14.87169	5.10448	5.10448	14.87169	14.87169	14.87169	5.10448	5.10448	14.87169	5.10448	5.10448	14.87169	14.87169	5.10448	5.10448	5.10448	5.10448	14.87169	5.10448	14.87169	5.10448	14.87169	14.87169	14.87169	14.87169	14.87169	5.10448	5.10448	14.87169	5.10448
9025021		0	0	0	0	0	0	0	0	0	0	0	0	0	0	0	0	0	0	0	0	0	0	0	0	0	0	0	0	0	0	0	0	0	0	0	0	0	0	0	0	0	0	0	0	0	0	0	0
9025021		0	0	0	0	0	0	0	0	0	0	0	0	0	0	0	0	0	0	0	0	0	0	0	0	0	0	0	0	0	0	0	0	0	0	0	0	0	0	0	0	0	0	0	0	0	0	0	0
9025021		0	0	0	0	0	0	0	0	0	0	0	0	0	0	0	0	0	0	0	0	0	0	0	0	0	0	0	0	0	0	0	0	0	0	0	0	0	0	0	0	0	0	0	0	0	0	0	0
9025021		0	0	0	0	0	0	0	0	0	0	0	0	0	0	0	0	0	0	0	0	0	0	0	0	0	0	0	0	0	0	0	0	0	0	0	0	0	0	0	0	0	0	0	0	0	0	0	0
9025021		0	0	0	0	0	0	0	0	0	0	0	0	0	0	0	0	0	0	0	0	0	0	0	0	0	0	0	0	0	0	0	0	0	0	0	0	0	0	0	0	0	0	0	0	0	0	0	0
9025021		0	0	0	0	0	0	0	0	0	0	0	0	0	0	0	0	0	0	0	0	0	0	0	0	0	0	0	0	0	0	0	0	0	0	0	0	0	0	0	0	0	0	0	0	0	0	0	0
9025021		10.0763	5.10448	5.10448	5.10448	14.87169	14.87169	5.10448	14.87169	14.87169	5.10448	5.10448	14.87169	14.87169	14.87169	14.87169	5.10448	14.87169	5.10448	14.87169	5.10448	5.10448	14.87169	14.87169	14.87169	5.10448	5.10448	14.87169	5.10448	5.10448	14.87169	14.87169	5.10448	5.10448	5.10448	5.10448	14.87169	5.10448	14.87169	5.10448	14.87169	14.87169	14.87169	14.87169	14.87169	5.10448	5.10448	14.87169	5.10448
9025021		0	0	0	0	0	0	0	0	0	0	0	0	0	0	0	0	0	0	0	0	0	0	0	0	0	0	0	0	0	0	0	0	0	0	0	0	0	0	0	0	0	0	0	0	0	0	0	0
9025021		0	0	0	0	0	0	0	0	0	0	0	0	0	0	0	0	0	0	0	0	0	0	0	0	0	0	0	0	0	0	0	0	0	0	0	0	0	0	0	0	0	0	0	0	0	0	0	0
9025021	-1.177	10.4302	5.03884	5.03884	5.03884	16.15625	16.15625	5.03884	16.15625	16.15625	5.03884	5.03884	16.15625	16.15625	16.15625	16.15625	5.03884	16.15625	5.03884	16.15625	5.03884	5.03884	16.15625	16.15625	16.15625	5.03884	5.03884	16.15625	5.03884	5.03884	16.15625	16.15625	5.03884	5.03884	5.03884	5.03884	16.15625	5.03884	16.15625	5.03884	16.15625	16.15625	16.15625	16.15625	16.15625	5.03884	5.03884	16.15625	5.03884
9025021	.1474	10.63617	5.32951	5.32951	5.32951	15.92265	15.92265	5.32951	15.92265	15.92265	5.32951	5.32951	15.92265	15.92265	15.92265	15.92265	5.32951	15.92265	5.32951	15.92265	5.32951	5.32951	15.92265	15.92265	15.92265	5.32951	5.32951	15.92265	5.32951	5.32951	15.92265	15.92265	5.32951	5.32951	5.32951	5.32951	15.92265	5.32951	15.92265	5.32951	15.92265	15.92265	15.92265	15.92265	15.92265	5.32951	5.32951	15.92265	5.32951
9025021	-.3141	10.0763	5.10448	5.10448	5.10448	14.87169	14.87169	5.10448	14.87169	14.87169	5.10448	5.10448	14.87169	14.87169	14.87169	14.87169	5.10448	14.87169	5.10448	14.87169	5.10448	5.10448	14.87169	14.87169	14.87169	5.10448	5.10448	14.87169	5.10448	5.10448	14.87169	14.87169	5.10448	5.10448	5.10448	5.10448	14.87169	5.10448	14.87169	5.10448	14.87169	14.87169	14.87169	14.87169	14.87169	5.10448	5.10448	14.87169	5.10448
9025021	-.3141	10.0763	5.10448	5.10448	5.10448	14.87169	14.87169	5.10448	14.87169	14.87169	5.10448	5.10448	14.87169	14.87169	14.87169	14.87169	5.10448	14.87169	5.10448	14.87169	5.10448	5.10448	14.87169	14.87169	14.87169	5.10448	5.10448	14.87169	5.10448	5.10448	14.87169	14.87169	5.10448	5.10448	5.10448	5.10448	14.87169	5.10448	14.87169	5.10448	14.87169	14.87169	14.87169	14.87169	14.87169	5.10448	5.10448	14.87169	5.10448
9025021	.1474	10.63617	5.32951	5.32951	5.32951	15.92265	15.92265	5.32951	15.92265	15.92265	5.32951	5.32951	15.92265	15.92265	15.92265	15.92265	5.32951	15.92265	5.32951	15.92265	5.32951	5.32951	15.92265	15.92265	15.92265	5.32951	5.32951	15.92265	5.32951	5.32951	15.92265	15.92265	5.32951	5.32951	5.32951	5.32951	15.92265	5.32951	15.92265	5.32951	15.92265	15.92265	15.92265	15.92265	15.92265	5.32951	5.32951	15.92265	5.32951
9025021		10.0763	5.10448	5.10448	5.10448	14.87169	14.87169	5.10448	14.87169	14.87169	5.10448	5.10448	14.87169	14.87169	14.87169	14.87169	5.10448	14.87169	5.10448	14.87169	5.10448	5.10448	14.87169	14.87169	14.87169	5.10448	5.10448	14.87169	5.10448	5.10448	14.87169	14.87169	5.10448	5.10448	5.10448	5.10448	14.87169	5.10448	14.87169	5.10448	14.87169	14.87169	14.87169	14.87169	14.87169	5.10448	5.10448	14.87169	5.10448
9025021	-.0812	10.63617	5.32951	5.32951	5.32951	15.92265	15.92265	5.32951	15.92265	15.92265	5.32951	5.32951	15.92265	15.92265	15.92265	15.92265	5.32951	15.92265	5.32951	15.92265	5.32951	5.32951	15.92265	15.92265	15.92265	5.32951	5.32951	15.92265	5.32951	5.32951	15.92265	15.92265	5.32951	5.32951	5.32951	5.32951	15.92265	5.32951	15.92265	5.32951	15.92265	15.92265	15.92265	15.92265	15.92265	5.32951	5.32951	15.92265	5.32951
9025021	.1604	14.10338	6.50333	6.50333	6.50333	22.7447	22.7447	6.50333	22.7447	22.7447	6.50333	6.50333	22.7447	22.7447	22.7447	22.7447	6.50333	22.7447	6.50333	22.7447	6.50333	6.50333	22.7447	22.7447	22.7447	6.50333	6.50333	22.7447	6.50333	6.50333	22.7447	22.7447	6.50333	6.50333	6.50333	6.50333	22.7447	6.50333	22.7447	6.50333	22.7447	22.7447	22.7447	22.7447	22.7447	6.50333	6.50333	22.7447	6.50333
9025021		0	0	0	0	0	0	0	0	0	0	0	0	0	0	0	0	0	0	0	0	0	0	0	0	0	0	0	0	0	0	0	0	0	0	0	0	0	0	0	0	0	0	0	0	0	0	0	0
9025021		0	0	0	0	0	0	0	0	0	0	0	0	0	0	0	0	0	0	0	0	0	0	0	0	0	0	0	0	0	0	0	0	0	0	0	0	0	0	0	0	0	0	0	0	0	0	0	0
9025021	-.9008000000000001	10.63617	5.32951	5.32951	5.32951	15.92265	15.92265	5.32951	15.92265	15.92265	5.32951	5.32951	15.92265	15.92265	15.92265	15.92265	5.32951	15.92265	5.32951	15.92265	5.32951	5.32951	15.92265	15.92265	15.92265	5.32951	5.32951	15.92265	5.32951	5.32951	15.92265	15.92265	5.32951	5.32951	5.32951	5.32951	15.92265	5.32951	15.92265	5.32951	15.92265	15.92265	15.92265	15.92265	15.92265	5.32951	5.32951	15.92265	5.32951
9025021	.1604	14.10338	6.50333	6.50333	6.50333	22.7447	22.7447	6.50333	22.7447	22.7447	6.50333	6.50333	22.7447	22.7447	22.7447	22.7447	6.50333	22.7447	6.50333	22.7447	6.50333	6.50333	22.7447	22.7447	22.7447	6.50333	6.50333	22.7447	6.50333	6.50333	22.7447	22.7447	6.50333	6.50333	6.50333	6.50333	22.7447	6.50333	22.7447	6.50333	22.7447	22.7447	22.7447	22.7447	22.7447	6.50333	6.50333	22.7447	6.50333
9025021	1.2364	14.10338	6.50333	6.50333	6.50333	22.7447	22.7447	6.50333	22.7447	22.7447	6.50333	6.50333	22.7447	22.7447	22.7447	22.7447	6.50333	22.7447	6.50333	22.7447	6.50333	6.50333	22.7447	22.7447	22.7447	6.50333	6.50333	22.7447	6.50333	6.50333	22.7447	22.7447	6.50333	6.50333	6.50333	6.50333	22.7447	6.50333	22.7447	6.50333	22.7447	22.7447	22.7447	22.7447	22.7447	6.50333	6.50333	22.7447	6.50333
9025021	-.0812	10.63617	5.32951	5.32951	5.32951	15.92265	15.92265	5.32951	15.92265	15.92265	5.32951	5.32951	15.92265	15.92265	15.92265	15.92265	5.32951	15.92265	5.32951	15.92265	5.32951	5.32951	15.92265	15.92265	15.92265	5.32951	5.32951	15.92265	5.32951	5.32951	15.92265	15.92265	5.32951	5.32951	5.32951	5.32951	15.92265	5.32951	15.92265	5.32951	15.92265	15.92265	15.92265	15.92265	15.92265	5.32951	5.32951	15.92265	5.32951
9025021	-1.177	10.4302	5.03884	5.03884	5.03884	16.15625	16.15625	5.03884	16.15625	16.15625	5.03884	5.03884	16.15625	16.15625	16.15625	16.15625	5.03884	16.15625	5.03884	16.15625	5.03884	5.03884	16.15625	16.15625	16.15625	5.03884	5.03884	16.15625	5.03884	5.03884	16.15625	16.15625	5.03884	5.03884	5.03884	5.03884	16.15625	5.03884	16.15625	5.03884	16.15625	16.15625	16.15625	16.15625	16.15625	5.03884	5.03884	16.15625	5.03884
9025021		0	0	0	0	0	0	0	0	0	0	0	0	0	0	0	0	0	0	0	0	0	0	0	0	0	0	0	0	0	0	0	0	0	0	0	0	0	0	0	0	0	0	0	0	0	0	0	0
9025021	-.9532000000000001	10.63617	5.32951	5.32951	5.32951	15.92265	15.92265	5.32951	15.92265	15.92265	5.32951	5.32951	15.92265	15.92265	15.92265	15.92265	5.32951	15.92265	5.32951	15.92265	5.32951	5.32951	15.92265	15.92265	15.92265	5.32951	5.32951	15.92265	5.32951	5.32951	15.92265	15.92265	5.32951	5.32951	5.32951	5.32951	15.92265	5.32951	15.92265	5.32951	15.92265	15.92265	15.92265	15.92265	15.92265	5.32951	5.32951	15.92265	5.32951
9025021	-.0812	10.63617	5.32951	5.32951	5.32951	15.92265	15.92265	5.32951	15.92265	15.92265	5.32951	5.32951	15.92265	15.92265	15.92265	15.92265	5.32951	15.92265	5.32951	15.92265	5.32951	5.32951	15.92265	15.92265	15.92265	5.32951	5.32951	15.92265	5.32951	5.32951	15.92265	15.92265	5.32951	5.32951	5.32951	5.32951	15.92265	5.32951	15.92265	5.32951	15.92265	15.92265	15.92265	15.92265	15.92265	5.32951	5.32951	15.92265	5.32951
9025021	.1604	14.10338	6.50333	6.50333	6.50333	22.7447	22.7447	6.50333	22.7447	22.7447	6.50333	6.50333	22.7447	22.7447	22.7447	22.7447	6.50333	22.7447	6.50333	22.7447	6.50333	6.50333	22.7447	22.7447	22.7447	6.50333	6.50333	22.7447	6.50333	6.50333	22.7447	22.7447	6.50333	6.50333	6.50333	6.50333	22.7447	6.50333	22.7447	6.50333	22.7447	22.7447	22.7447	22.7447	22.7447	6.50333	6.50333	22.7447	6.50333
9025021	-1.177	10.4302	5.03884	5.03884	5.03884	16.15625	16.15625	5.03884	16.15625	16.15625	5.03884	5.03884	16.15625	16.15625	16.15625	16.15625	5.03884	16.15625	5.03884	16.15625	5.03884	5.03884	16.15625	16.15625	16.15625	5.03884	5.03884	16.15625	5.03884	5.03884	16.15625	16.15625	5.03884	5.03884	5.03884	5.03884	16.15625	5.03884	16.15625	5.03884	16.15625	16.15625	16.15625	16.15625	16.15625	5.03884	5.03884	16.15625	5.03884
9025021		0	0	0	0	0	0	0	0	0	0	0	0	0	0	0	0	0	0	0	0	0	0	0	0	0	0	0	0	0	0	0	0	0	0	0	0	0	0	0	0	0	0	0	0	0	0	0	0
9025021	-.9532000000000001	10.63617	5.32951	5.32951	5.32951	15.92265	15.92265	5.32951	15.92265	15.92265	5.32951	5.32951	15.92265	15.92265	15.92265	15.92265	5.32951	15.92265	5.32951	15.92265	5.32951	5.32951	15.92265	15.92265	15.92265	5.32951	5.32951	15.92265	5.32951	5.32951	15.92265	15.92265	5.32951	5.32951	5.32951	5.32951	15.92265	5.32951	15.92265	5.32951	15.92265	15.92265	15.92265	15.92265	15.92265	5.32951	5.32951	15.92265	5.32951
9025021	1.2364	14.10338	6.50333	6.50333	6.50333	22.7447	22.7447	6.50333	22.7447	22.7447	6.50333	6.50333	22.7447	22.7447	22.7447	22.7447	6.50333	22.7447	6.50333	22.7447	6.50333	6.50333	22.7447	22.7447	22.7447	6.50333	6.50333	22.7447	6.50333	6.50333	22.7447	22.7447	6.50333	6.50333	6.50333	6.50333	22.7447	6.50333	22.7447	6.50333	22.7447	22.7447	22.7447	22.7447	22.7447	6.50333	6.50333	22.7447	6.50333
9025021	-.9532000000000001	10.63617	5.32951	5.32951	5.32951	15.92265	15.92265	5.32951	15.92265	15.92265	5.32951	5.32951	15.92265	15.92265	15.92265	15.92265	5.32951	15.92265	5.32951	15.92265	5.32951	5.32951	15.92265	15.92265	15.92265	5.32951	5.32951	15.92265	5.32951	5.32951	15.92265	15.92265	5.32951	5.32951	5.32951	5.32951	15.92265	5.32951	15.92265	5.32951	15.92265	15.92265	15.92265	15.92265	15.92265	5.32951	5.32951	15.92265	5.32951
9025021	-.3141	10.0763	5.10448	5.10448	5.10448	14.87169	14.87169	5.10448	14.87169	14.87169	5.10448	5.10448	14.87169	14.87169	14.87169	14.87169	5.10448	14.87169	5.10448	14.87169	5.10448	5.10448	14.87169	14.87169	14.87169	5.10448	5.10448	14.87169	5.10448	5.10448	14.87169	14.87169	5.10448	5.10448	5.10448	5.10448	14.87169	5.10448	14.87169	5.10448	14.87169	14.87169	14.87169	14.87169	14.87169	5.10448	5.10448	14.87169	5.10448
9025021	1.2364	14.10338	6.50333	6.50333	6.50333	22.7447	22.7447	6.50333	22.7447	22.7447	6.50333	6.50333	22.7447	22.7447	22.7447	22.7447	6.50333	22.7447	6.50333	22.7447	6.50333	6.50333	22.7447	22.7447	22.7447	6.50333	6.50333	22.7447	6.50333	6.50333	22.7447	22.7447	6.50333	6.50333	6.50333	6.50333	22.7447	6.50333	22.7447	6.50333	22.7447	22.7447	22.7447	22.7447	22.7447	6.50333	6.50333	22.7447	6.50333
9025021	-.9008000000000001	10.63617	5.32951	5.32951	5.32951	15.92265	15.92265	5.32951	15.92265	15.92265	5.32951	5.32951	15.92265	15.92265	15.92265	15.92265	5.32951	15.92265	5.32951	15.92265	5.32951	5.32951	15.92265	15.92265	15.92265	5.32951	5.32951	15.92265	5.32951	5.32951	15.92265	15.92265	5.32951	5.32951	5.32951	5.32951	15.92265	5.32951	15.92265	5.32951	15.92265	15.92265	15.92265	15.92265	15.92265	5.32951	5.32951	15.92265	5.32951
9025021		0	0	0	0	0	0	0	0	0	0	0	0	0	0	0	0	0	0	0	0	0	0	0	0	0	0	0	0	0	0	0	0	0	0	0	0	0	0	0	0	0	0	0	0	0	0	0	0
9025021	.1474	10.63617	5.32951	5.32951	5.32951	15.92265	15.92265	5.32951	15.92265	15.92265	5.32951	5.32951	15.92265	15.92265	15.92265	15.92265	5.32951	15.92265	5.32951	15.92265	5.32951	5.32951	15.92265	15.92265	15.92265	5.32951	5.32951	15.92265	5.32951	5.32951	15.92265	15.92265	5.32951	5.32951	5.32951	5.32951	15.92265	5.32951	15.92265	5.32951	15.92265	15.92265	15.92265	15.92265	15.92265	5.32951	5.32951	15.92265	5.32951
9025021	-.9008000000000001	10.63617	5.32951	5.32951	5.32951	15.92265	15.92265	5.32951	15.92265	15.92265	5.32951	5.32951	15.92265	15.92265	15.92265	15.92265	5.32951	15.92265	5.32951	15.92265	5.32951	5.32951	15.92265	15.92265	15.92265	5.32951	5.32951	15.92265	5.32951	5.32951	15.92265	15.92265	5.32951	5.32951	5.32951	5.32951	15.92265	5.32951	15.92265	5.32951	15.92265	15.92265	15.92265	15.92265	15.92265	5.32951	5.32951	15.92265	5.32951
9025021		0	0	0	0	0	0	0	0	0	0	0	0	0	0	0	0	0	0	0	0	0	0	0	0	0	0	0	0	0	0	0	0	0	0	0	0	0	0	0	0	0	0	0	0	0	0	0	0
9025021		0	0	0	0	0	0	0	0	0	0	0	0	0	0	0	0	0	0	0	0	0	0	0	0	0	0	0	0	0	0	0	0	0	0	0	0	0	0	0	0	0	0	0	0	0	0	0	0
9025021		0	0	0	0	0	0	0	0	0	0	0	0	0	0	0	0	0	0	0	0	0	0	0	0	0	0	0	0	0	0	0	0	0	0	0	0	0	0	0	0	0	0	0	0	0	0	0	0
9025021		0	0	0	0	0	0	0	0	0	0	0	0	0	0	0	0	0	0	0	0	0	0	0	0	0	0	0	0	0	0	0	0	0	0	0	0	0	0	0	0	0	0	0	0	0	0	0	0
9025022	1.9708	9.93122	14.92886	14.92886	14.92886	4.95578	4.95578	14.92886	4.95578	4.95578	14.92886	14.92886	4.95578	4.95578	4.95578	4.95578	14.92886	4.95578	14.92886	4.95578	14.92886	14.92886	4.95578	4.95578	4.95578	14.92886	14.92886	4.95578	14.92886	14.92886	4.95578	4.95578	14.92886	14.92886	14.92886	14.92886	4.95578	14.92886	4.95578	14.92886	4.95578	4.95578	4.95578	4.95578	4.95578	14.92886	14.92886	4.95578	14.92886
9025022	-.1112	13.16863	18.21691	18.21691	18.21691	7.07907	7.07907	18.21691	7.07907	7.07907	18.21691	18.21691	7.07907	7.07907	7.07907	7.07907	18.21691	7.07907	18.21691	7.07907	18.21691	18.21691	7.07907	7.07907	7.07907	18.21691	18.21691	7.07907	18.21691	18.21691	7.07907	7.07907	18.21691	18.21691	18.21691	18.21691	7.07907	18.21691	7.07907	18.21691	7.07907	7.07907	7.07907	7.07907	7.07907	18.21691	18.21691	7.07907	18.21691
9025022	.0195	9.40846	14.2985	14.2985	14.2985	4.62868	4.62868	14.2985	4.62868	4.62868	14.2985	14.2985	4.62868	4.62868	4.62868	4.62868	14.2985	4.62868	14.2985	4.62868	14.2985	14.2985	4.62868	4.62868	4.62868	14.2985	14.2985	4.62868	14.2985	14.2985	4.62868	4.62868	14.2985	14.2985	14.2985	14.2985	4.62868	14.2985	4.62868	14.2985	4.62868	4.62868	4.62868	4.62868	4.62868	14.2985	14.2985	4.62868	14.2985
9025022	1.079	13.16863	18.21691	18.21691	18.21691	7.07907	7.07907	18.21691	7.07907	7.07907	18.21691	18.21691	7.07907	7.07907	7.07907	7.07907	18.21691	7.07907	18.21691	7.07907	18.21691	18.21691	7.07907	7.07907	7.07907	18.21691	18.21691	7.07907	18.21691	18.21691	7.07907	7.07907	18.21691	18.21691	18.21691	18.21691	7.07907	18.21691	7.07907	18.21691	7.07907	7.07907	7.07907	7.07907	7.07907	18.21691	18.21691	7.07907	18.21691
9025022	1.0537	9.40846	14.2985	14.2985	14.2985	4.62868	4.62868	14.2985	4.62868	4.62868	14.2985	14.2985	4.62868	4.62868	4.62868	4.62868	14.2985	4.62868	14.2985	4.62868	14.2985	14.2985	4.62868	4.62868	4.62868	14.2985	14.2985	4.62868	14.2985	14.2985	4.62868	4.62868	14.2985	14.2985	14.2985	14.2985	4.62868	14.2985	4.62868	14.2985	4.62868	4.62868	4.62868	4.62868	4.62868	14.2985	14.2985	4.62868	14.2985
9025022	-.2141	9.738910000000001	14.11464	14.11464	14.11464	5.02848	5.02848	14.11464	5.02848	5.02848	14.11464	14.11464	5.02848	5.02848	5.02848	5.02848	14.11464	5.02848	14.11464	5.02848	14.11464	14.11464	5.02848	5.02848	5.02848	14.11464	14.11464	5.02848	14.11464	14.11464	5.02848	5.02848	14.11464	14.11464	14.11464	14.11464	5.02848	14.11464	5.02848	14.11464	5.02848	5.02848	5.02848	5.02848	5.02848	14.11464	14.11464	5.02848	14.11464
9025022	-1.7965	13.16863	18.21691	18.21691	18.21691	7.07907	7.07907	18.21691	7.07907	7.07907	18.21691	18.21691	7.07907	7.07907	7.07907	7.07907	18.21691	7.07907	18.21691	7.07907	18.21691	18.21691	7.07907	7.07907	7.07907	18.21691	18.21691	7.07907	18.21691	18.21691	7.07907	7.07907	18.21691	18.21691	18.21691	18.21691	7.07907	18.21691	7.07907	18.21691	7.07907	7.07907	7.07907	7.07907	7.07907	18.21691	18.21691	7.07907	18.21691
9025022		0	0	0	0	0	0	0	0	0	0	0	0	0	0	0	0	0	0	0	0	0	0	0	0	0	0	0	0	0	0	0	0	0	0	0	0	0	0	0	0	0	0	0	0	0	0	0	0
9025022	-.1112	13.16863	18.21691	18.21691	18.21691	7.07907	7.07907	18.21691	7.07907	7.07907	18.21691	18.21691	7.07907	7.07907	7.07907	7.07907	18.21691	7.07907	18.21691	7.07907	18.21691	18.21691	7.07907	7.07907	7.07907	18.21691	18.21691	7.07907	18.21691	18.21691	7.07907	7.07907	18.21691	18.21691	18.21691	18.21691	7.07907	18.21691	7.07907	18.21691	7.07907	7.07907	7.07907	7.07907	7.07907	18.21691	18.21691	7.07907	18.21691
9025022	-.0197	9.738910000000001	14.11464	14.11464	14.11464	5.02848	5.02848	14.11464	5.02848	5.02848	14.11464	14.11464	5.02848	5.02848	5.02848	5.02848	14.11464	5.02848	14.11464	5.02848	14.11464	14.11464	5.02848	5.02848	5.02848	14.11464	14.11464	5.02848	14.11464	14.11464	5.02848	5.02848	14.11464	14.11464	14.11464	14.11464	5.02848	14.11464	5.02848	14.11464	5.02848	5.02848	5.02848	5.02848	5.02848	14.11464	14.11464	5.02848	14.11464
9025022	1.9708	9.93122	14.92886	14.92886	14.92886	4.95578	4.95578	14.92886	4.95578	4.95578	14.92886	14.92886	4.95578	4.95578	4.95578	4.95578	14.92886	4.95578	14.92886	4.95578	14.92886	14.92886	4.95578	4.95578	4.95578	14.92886	14.92886	4.95578	14.92886	14.92886	4.95578	4.95578	14.92886	14.92886	14.92886	14.92886	4.95578	14.92886	4.95578	14.92886	4.95578	4.95578	4.95578	4.95578	4.95578	14.92886	14.92886	4.95578	14.92886
9025022	-.2141	9.738910000000001	14.11464	14.11464	14.11464	5.02848	5.02848	14.11464	5.02848	5.02848	14.11464	14.11464	5.02848	5.02848	5.02848	5.02848	14.11464	5.02848	14.11464	5.02848	14.11464	14.11464	5.02848	5.02848	5.02848	14.11464	14.11464	5.02848	14.11464	14.11464	5.02848	5.02848	14.11464	14.11464	14.11464	14.11464	5.02848	14.11464	5.02848	14.11464	5.02848	5.02848	5.02848	5.02848	5.02848	14.11464	14.11464	5.02848	14.11464
9025022	.0195	9.40846	14.2985	14.2985	14.2985	4.62868	4.62868	14.2985	4.62868	4.62868	14.2985	14.2985	4.62868	4.62868	4.62868	4.62868	14.2985	4.62868	14.2985	4.62868	14.2985	14.2985	4.62868	4.62868	4.62868	14.2985	14.2985	4.62868	14.2985	14.2985	4.62868	4.62868	14.2985	14.2985	14.2985	14.2985	4.62868	14.2985	4.62868	14.2985	4.62868	4.62868	4.62868	4.62868	4.62868	14.2985	14.2985	4.62868	14.2985
9025022	1.5132	9.40846	14.2985	14.2985	14.2985	4.62868	4.62868	14.2985	4.62868	4.62868	14.2985	14.2985	4.62868	4.62868	4.62868	4.62868	14.2985	4.62868	14.2985	4.62868	14.2985	14.2985	4.62868	4.62868	4.62868	14.2985	14.2985	4.62868	14.2985	14.2985	4.62868	4.62868	14.2985	14.2985	14.2985	14.2985	4.62868	14.2985	4.62868	14.2985	4.62868	4.62868	4.62868	4.62868	4.62868	14.2985	14.2985	4.62868	14.2985
9025022		0	0	0	0	0	0	0	0	0	0	0	0	0	0	0	0	0	0	0	0	0	0	0	0	0	0	0	0	0	0	0	0	0	0	0	0	0	0	0	0	0	0	0	0	0	0	0	0
9025022		0	0	0	0	0	0	0	0	0	0	0	0	0	0	0	0	0	0	0	0	0	0	0	0	0	0	0	0	0	0	0	0	0	0	0	0	0	0	0	0	0	0	0	0	0	0	0	0
9025022	1.079	13.16863	18.21691	18.21691	18.21691	7.07907	7.07907	18.21691	7.07907	7.07907	18.21691	18.21691	7.07907	7.07907	7.07907	7.07907	18.21691	7.07907	18.21691	7.07907	18.21691	18.21691	7.07907	7.07907	7.07907	18.21691	18.21691	7.07907	18.21691	18.21691	7.07907	7.07907	18.21691	18.21691	18.21691	18.21691	7.07907	18.21691	7.07907	18.21691	7.07907	7.07907	7.07907	7.07907	7.07907	18.21691	18.21691	7.07907	18.21691
9025022		9.93122	14.92886	14.92886	14.92886	4.95578	4.95578	14.92886	4.95578	4.95578	14.92886	14.92886	4.95578	4.95578	4.95578	4.95578	14.92886	4.95578	14.92886	4.95578	14.92886	14.92886	4.95578	4.95578	4.95578	14.92886	14.92886	4.95578	14.92886	14.92886	4.95578	4.95578	14.92886	14.92886	14.92886	14.92886	4.95578	14.92886	4.95578	14.92886	4.95578	4.95578	4.95578	4.95578	4.95578	14.92886	14.92886	4.95578	14.92886
9025022	-.2141	9.738910000000001	14.11464	14.11464	14.11464	5.02848	5.02848	14.11464	5.02848	5.02848	14.11464	14.11464	5.02848	5.02848	5.02848	5.02848	14.11464	5.02848	14.11464	5.02848	14.11464	14.11464	5.02848	5.02848	5.02848	14.11464	14.11464	5.02848	14.11464	14.11464	5.02848	5.02848	14.11464	14.11464	14.11464	14.11464	5.02848	14.11464	5.02848	14.11464	5.02848	5.02848	5.02848	5.02848	5.02848	14.11464	14.11464	5.02848	14.11464
9025022	.9893	9.40846	14.2985	14.2985	14.2985	4.62868	4.62868	14.2985	4.62868	4.62868	14.2985	14.2985	4.62868	4.62868	4.62868	4.62868	14.2985	4.62868	14.2985	4.62868	14.2985	14.2985	4.62868	4.62868	4.62868	14.2985	14.2985	4.62868	14.2985	14.2985	4.62868	4.62868	14.2985	14.2985	14.2985	14.2985	4.62868	14.2985	4.62868	14.2985	4.62868	4.62868	4.62868	4.62868	4.62868	14.2985	14.2985	4.62868	14.2985
9025022		9.93122	14.92886	14.92886	14.92886	4.95578	4.95578	14.92886	4.95578	4.95578	14.92886	14.92886	4.95578	4.95578	4.95578	4.95578	14.92886	4.95578	14.92886	4.95578	14.92886	14.92886	4.95578	4.95578	4.95578	14.92886	14.92886	4.95578	14.92886	14.92886	4.95578	4.95578	14.92886	14.92886	14.92886	14.92886	4.95578	14.92886	4.95578	14.92886	4.95578	4.95578	4.95578	4.95578	4.95578	14.92886	14.92886	4.95578	14.92886
9025022		0	0	0	0	0	0	0	0	0	0	0	0	0	0	0	0	0	0	0	0	0	0	0	0	0	0	0	0	0	0	0	0	0	0	0	0	0	0	0	0	0	0	0	0	0	0	0	0
9025022		0	0	0	0	0	0	0	0	0	0	0	0	0	0	0	0	0	0	0	0	0	0	0	0	0	0	0	0	0	0	0	0	0	0	0	0	0	0	0	0	0	0	0	0	0	0	0	0
9025022	.9299	9.738910000000001	14.11464	14.11464	14.11464	5.02848	5.02848	14.11464	5.02848	5.02848	14.11464	14.11464	5.02848	5.02848	5.02848	5.02848	14.11464	5.02848	14.11464	5.02848	14.11464	14.11464	5.02848	5.02848	5.02848	14.11464	14.11464	5.02848	14.11464	14.11464	5.02848	5.02848	14.11464	14.11464	14.11464	14.11464	5.02848	14.11464	5.02848	14.11464	5.02848	5.02848	5.02848	5.02848	5.02848	14.11464	14.11464	5.02848	14.11464
9025022	1.5132	9.40846	14.2985	14.2985	14.2985	4.62868	4.62868	14.2985	4.62868	4.62868	14.2985	14.2985	4.62868	4.62868	4.62868	4.62868	14.2985	4.62868	14.2985	4.62868	14.2985	14.2985	4.62868	4.62868	4.62868	14.2985	14.2985	4.62868	14.2985	14.2985	4.62868	4.62868	14.2985	14.2985	14.2985	14.2985	4.62868	14.2985	4.62868	14.2985	4.62868	4.62868	4.62868	4.62868	4.62868	14.2985	14.2985	4.62868	14.2985
9025022		0	0	0	0	0	0	0	0	0	0	0	0	0	0	0	0	0	0	0	0	0	0	0	0	0	0	0	0	0	0	0	0	0	0	0	0	0	0	0	0	0	0	0	0	0	0	0	0
9025022		0	0	0	0	0	0	0	0	0	0	0	0	0	0	0	0	0	0	0	0	0	0	0	0	0	0	0	0	0	0	0	0	0	0	0	0	0	0	0	0	0	0	0	0	0	0	0	0
9025022	.9299	9.738910000000001	14.11464	14.11464	14.11464	5.02848	5.02848	14.11464	5.02848	5.02848	14.11464	14.11464	5.02848	5.02848	5.02848	5.02848	14.11464	5.02848	14.11464	5.02848	14.11464	14.11464	5.02848	5.02848	5.02848	14.11464	14.11464	5.02848	14.11464	14.11464	5.02848	5.02848	14.11464	14.11464	14.11464	14.11464	5.02848	14.11464	5.02848	14.11464	5.02848	5.02848	5.02848	5.02848	5.02848	14.11464	14.11464	5.02848	14.11464
9025022	-.0197	9.738910000000001	14.11464	14.11464	14.11464	5.02848	5.02848	14.11464	5.02848	5.02848	14.11464	14.11464	5.02848	5.02848	5.02848	5.02848	14.11464	5.02848	14.11464	5.02848	14.11464	14.11464	5.02848	5.02848	5.02848	14.11464	14.11464	5.02848	14.11464	14.11464	5.02848	5.02848	14.11464	14.11464	14.11464	14.11464	5.02848	14.11464	5.02848	14.11464	5.02848	5.02848	5.02848	5.02848	5.02848	14.11464	14.11464	5.02848	14.11464
9025022	-1.7965	13.16863	18.21691	18.21691	18.21691	7.07907	7.07907	18.21691	7.07907	7.07907	18.21691	18.21691	7.07907	7.07907	7.07907	7.07907	18.21691	7.07907	18.21691	7.07907	18.21691	18.21691	7.07907	7.07907	7.07907	18.21691	18.21691	7.07907	18.21691	18.21691	7.07907	7.07907	18.21691	18.21691	18.21691	18.21691	7.07907	18.21691	7.07907	18.21691	7.07907	7.07907	7.07907	7.07907	7.07907	18.21691	18.21691	7.07907	18.21691
9025022	1.2832	9.40846	14.2985	14.2985	14.2985	4.62868	4.62868	14.2985	4.62868	4.62868	14.2985	14.2985	4.62868	4.62868	4.62868	4.62868	14.2985	4.62868	14.2985	4.62868	14.2985	14.2985	4.62868	4.62868	4.62868	14.2985	14.2985	4.62868	14.2985	14.2985	4.62868	4.62868	14.2985	14.2985	14.2985	14.2985	4.62868	14.2985	4.62868	14.2985	4.62868	4.62868	4.62868	4.62868	4.62868	14.2985	14.2985	4.62868	14.2985
9025022	-.8423000000000001	13.16863	18.21691	18.21691	18.21691	7.07907	7.07907	18.21691	7.07907	7.07907	18.21691	18.21691	7.07907	7.07907	7.07907	7.07907	18.21691	7.07907	18.21691	7.07907	18.21691	18.21691	7.07907	7.07907	7.07907	18.21691	18.21691	7.07907	18.21691	18.21691	7.07907	7.07907	18.21691	18.21691	18.21691	18.21691	7.07907	18.21691	7.07907	18.21691	7.07907	7.07907	7.07907	7.07907	7.07907	18.21691	18.21691	7.07907	18.21691
9025022	-.8423000000000001	13.16863	18.21691	18.21691	18.21691	7.07907	7.07907	18.21691	7.07907	7.07907	18.21691	18.21691	7.07907	7.07907	7.07907	7.07907	18.21691	7.07907	18.21691	7.07907	18.21691	18.21691	7.07907	7.07907	7.07907	18.21691	18.21691	7.07907	18.21691	18.21691	7.07907	7.07907	18.21691	18.21691	18.21691	18.21691	7.07907	18.21691	7.07907	18.21691	7.07907	7.07907	7.07907	7.07907	7.07907	18.21691	18.21691	7.07907	18.21691
9025022	1.0537	9.40846	14.2985	14.2985	14.2985	4.62868	4.62868	14.2985	4.62868	4.62868	14.2985	14.2985	4.62868	4.62868	4.62868	4.62868	14.2985	4.62868	14.2985	4.62868	14.2985	14.2985	4.62868	4.62868	4.62868	14.2985	14.2985	4.62868	14.2985	14.2985	4.62868	4.62868	14.2985	14.2985	14.2985	14.2985	4.62868	14.2985	4.62868	14.2985	4.62868	4.62868	4.62868	4.62868	4.62868	14.2985	14.2985	4.62868	14.2985
9025022		0	0	0	0	0	0	0	0	0	0	0	0	0	0	0	0	0	0	0	0	0	0	0	0	0	0	0	0	0	0	0	0	0	0	0	0	0	0	0	0	0	0	0	0	0	0	0	0
9025022		0	0	0	0	0	0	0	0	0	0	0	0	0	0	0	0	0	0	0	0	0	0	0	0	0	0	0	0	0	0	0	0	0	0	0	0	0	0	0	0	0	0	0	0	0	0	0	0
9025022		0	0	0	0	0	0	0	0	0	0	0	0	0	0	0	0	0	0	0	0	0	0	0	0	0	0	0	0	0	0	0	0	0	0	0	0	0	0	0	0	0	0	0	0	0	0	0	0
9025022		0	0	0	0	0	0	0	0	0	0	0	0	0	0	0	0	0	0	0	0	0	0	0	0	0	0	0	0	0	0	0	0	0	0	0	0	0	0	0	0	0	0	0	0	0	0	0	0
9025022	1.0537	9.40846	14.2985	14.2985	14.2985	4.62868	4.62868	14.2985	4.62868	4.62868	14.2985	14.2985	4.62868	4.62868	4.62868	4.62868	14.2985	4.62868	14.2985	4.62868	14.2985	14.2985	4.62868	4.62868	4.62868	14.2985	14.2985	4.62868	14.2985	14.2985	4.62868	4.62868	14.2985	14.2985	14.2985	14.2985	4.62868	14.2985	4.62868	14.2985	4.62868	4.62868	4.62868	4.62868	4.62868	14.2985	14.2985	4.62868	14.2985
9025022	1.079	13.16863	18.21691	18.21691	18.21691	7.07907	7.07907	18.21691	7.07907	7.07907	18.21691	18.21691	7.07907	7.07907	7.07907	7.07907	18.21691	7.07907	18.21691	7.07907	18.21691	18.21691	7.07907	7.07907	7.07907	18.21691	18.21691	7.07907	18.21691	18.21691	7.07907	7.07907	18.21691	18.21691	18.21691	18.21691	7.07907	18.21691	7.07907	18.21691	7.07907	7.07907	7.07907	7.07907	7.07907	18.21691	18.21691	7.07907	18.21691
9025022	1.2832	9.40846	14.2985	14.2985	14.2985	4.62868	4.62868	14.2985	4.62868	4.62868	14.2985	14.2985	4.62868	4.62868	4.62868	4.62868	14.2985	4.62868	14.2985	4.62868	14.2985	14.2985	4.62868	4.62868	4.62868	14.2985	14.2985	4.62868	14.2985	14.2985	4.62868	4.62868	14.2985	14.2985	14.2985	14.2985	4.62868	14.2985	4.62868	14.2985	4.62868	4.62868	4.62868	4.62868	4.62868	14.2985	14.2985	4.62868	14.2985
9025022	.9893	9.40846	14.2985	14.2985	14.2985	4.62868	4.62868	14.2985	4.62868	4.62868	14.2985	14.2985	4.62868	4.62868	4.62868	4.62868	14.2985	4.62868	14.2985	4.62868	14.2985	14.2985	4.62868	4.62868	4.62868	14.2985	14.2985	4.62868	14.2985	14.2985	4.62868	4.62868	14.2985	14.2985	14.2985	14.2985	4.62868	14.2985	4.62868	14.2985	4.62868	4.62868	4.62868	4.62868	4.62868	14.2985	14.2985	4.62868	14.2985
9025022	-1.7965	13.16863	18.21691	18.21691	18.21691	7.07907	7.07907	18.21691	7.07907	7.07907	18.21691	18.21691	7.07907	7.07907	7.07907	7.07907	18.21691	7.07907	18.21691	7.07907	18.21691	18.21691	7.07907	7.07907	7.07907	18.21691	18.21691	7.07907	18.21691	18.21691	7.07907	7.07907	18.21691	18.21691	18.21691	18.21691	7.07907	18.21691	7.07907	18.21691	7.07907	7.07907	7.07907	7.07907	7.07907	18.21691	18.21691	7.07907	18.21691
9025022	-.8423000000000001	13.16863	18.21691	18.21691	18.21691	7.07907	7.07907	18.21691	7.07907	7.07907	18.21691	18.21691	7.07907	7.07907	7.07907	7.07907	18.21691	7.07907	18.21691	7.07907	18.21691	18.21691	7.07907	7.07907	7.07907	18.21691	18.21691	7.07907	18.21691	18.21691	7.07907	7.07907	18.21691	18.21691	18.21691	18.21691	7.07907	18.21691	7.07907	18.21691	7.07907	7.07907	7.07907	7.07907	7.07907	18.21691	18.21691	7.07907	18.21691
9025022		9.93122	14.92886	14.92886	14.92886	4.95578	4.95578	14.92886	4.95578	4.95578	14.92886	14.92886	4.95578	4.95578	4.95578	4.95578	14.92886	4.95578	14.92886	4.95578	14.92886	14.92886	4.95578	4.95578	4.95578	14.92886	14.92886	4.95578	14.92886	14.92886	4.95578	4.95578	14.92886	14.92886	14.92886	14.92886	4.95578	14.92886	4.95578	14.92886	4.95578	4.95578	4.95578	4.95578	4.95578	14.92886	14.92886	4.95578	14.92886
9025022	1.2832	9.40846	14.2985	14.2985	14.2985	4.62868	4.62868	14.2985	4.62868	4.62868	14.2985	14.2985	4.62868	4.62868	4.62868	4.62868	14.2985	4.62868	14.2985	4.62868	14.2985	14.2985	4.62868	4.62868	4.62868	14.2985	14.2985	4.62868	14.2985	14.2985	4.62868	4.62868	14.2985	14.2985	14.2985	14.2985	4.62868	14.2985	4.62868	14.2985	4.62868	4.62868	4.62868	4.62868	4.62868	14.2985	14.2985	4.62868	14.2985
9025022	1.5132	9.40846	14.2985	14.2985	14.2985	4.62868	4.62868	14.2985	4.62868	4.62868	14.2985	14.2985	4.62868	4.62868	4.62868	4.62868	14.2985	4.62868	14.2985	4.62868	14.2985	14.2985	4.62868	4.62868	4.62868	14.2985	14.2985	4.62868	14.2985	14.2985	4.62868	4.62868	14.2985	14.2985	14.2985	14.2985	4.62868	14.2985	4.62868	14.2985	4.62868	4.62868	4.62868	4.62868	4.62868	14.2985	14.2985	4.62868	14.2985
9025022	.1969	9.738910000000001	14.11464	14.11464	14.11464	5.02848	5.02848	14.11464	5.02848	5.02848	14.11464	14.11464	5.02848	5.02848	5.02848	5.02848	14.11464	5.02848	14.11464	5.02848	14.11464	14.11464	5.02848	5.02848	5.02848	14.11464	14.11464	5.02848	14.11464	14.11464	5.02848	5.02848	14.11464	14.11464	14.11464	14.11464	5.02848	14.11464	5.02848	14.11464	5.02848	5.02848	5.02848	5.02848	5.02848	14.11464	14.11464	5.02848	14.11464
9025022	-.0197	9.738910000000001	14.11464	14.11464	14.11464	5.02848	5.02848	14.11464	5.02848	5.02848	14.11464	14.11464	5.02848	5.02848	5.02848	5.02848	14.11464	5.02848	14.11464	5.02848	14.11464	14.11464	5.02848	5.02848	5.02848	14.11464	14.11464	5.02848	14.11464	14.11464	5.02848	5.02848	14.11464	14.11464	14.11464	14.11464	5.02848	14.11464	5.02848	14.11464	5.02848	5.02848	5.02848	5.02848	5.02848	14.11464	14.11464	5.02848	14.11464
9025022	.9893	9.40846	14.2985	14.2985	14.2985	4.62868	4.62868	14.2985	4.62868	4.62868	14.2985	14.2985	4.62868	4.62868	4.62868	4.62868	14.2985	4.62868	14.2985	4.62868	14.2985	14.2985	4.62868	4.62868	4.62868	14.2985	14.2985	4.62868	14.2985	14.2985	4.62868	4.62868	14.2985	14.2985	14.2985	14.2985	4.62868	14.2985	4.62868	14.2985	4.62868	4.62868	4.62868	4.62868	4.62868	14.2985	14.2985	4.62868	14.2985
9025022	.0195	9.40846	14.2985	14.2985	14.2985	4.62868	4.62868	14.2985	4.62868	4.62868	14.2985	14.2985	4.62868	4.62868	4.62868	4.62868	14.2985	4.62868	14.2985	4.62868	14.2985	14.2985	4.62868	4.62868	4.62868	14.2985	14.2985	4.62868	14.2985	14.2985	4.62868	4.62868	14.2985	14.2985	14.2985	14.2985	4.62868	14.2985	4.62868	14.2985	4.62868	4.62868	4.62868	4.62868	4.62868	14.2985	14.2985	4.62868	14.2985
9025022	1.9708	9.93122	14.92886	14.92886	14.92886	4.95578	4.95578	14.92886	4.95578	4.95578	14.92886	14.92886	4.95578	4.95578	4.95578	4.95578	14.92886	4.95578	14.92886	4.95578	14.92886	14.92886	4.95578	4.95578	4.95578	14.92886	14.92886	4.95578	14.92886	14.92886	4.95578	4.95578	14.92886	14.92886	14.92886	14.92886	4.95578	14.92886	4.95578	14.92886	4.95578	4.95578	4.95578	4.95578	4.95578	14.92886	14.92886	4.95578	14.92886
9025022	.1969	9.738910000000001	14.11464	14.11464	14.11464	5.02848	5.02848	14.11464	5.02848	5.02848	14.11464	14.11464	5.02848	5.02848	5.02848	5.02848	14.11464	5.02848	14.11464	5.02848	14.11464	14.11464	5.02848	5.02848	5.02848	14.11464	14.11464	5.02848	14.11464	14.11464	5.02848	5.02848	14.11464	14.11464	14.11464	14.11464	5.02848	14.11464	5.02848	14.11464	5.02848	5.02848	5.02848	5.02848	5.02848	14.11464	14.11464	5.02848	14.11464
9025022	-.1112	13.16863	18.21691	18.21691	18.21691	7.07907	7.07907	18.21691	7.07907	7.07907	18.21691	18.21691	7.07907	7.07907	7.07907	7.07907	18.21691	7.07907	18.21691	7.07907	18.21691	18.21691	7.07907	7.07907	7.07907	18.21691	18.21691	7.07907	18.21691	18.21691	7.07907	7.07907	18.21691	18.21691	18.21691	18.21691	7.07907	18.21691	7.07907	18.21691	7.07907	7.07907	7.07907	7.07907	7.07907	18.21691	18.21691	7.07907	18.21691
9025022		0	0	0	0	0	0	0	0	0	0	0	0	0	0	0	0	0	0	0	0	0	0	0	0	0	0	0	0	0	0	0	0	0	0	0	0	0	0	0	0	0	0	0	0	0	0	0	0
9025022	.9299	9.738910000000001	14.11464	14.11464	14.11464	5.02848	5.02848	14.11464	5.02848	5.02848	14.11464	14.11464	5.02848	5.02848	5.02848	5.02848	14.11464	5.02848	14.11464	5.02848	14.11464	14.11464	5.02848	5.02848	5.02848	14.11464	14.11464	5.02848	14.11464	14.11464	5.02848	5.02848	14.11464	14.11464	14.11464	14.11464	5.02848	14.11464	5.02848	14.11464	5.02848	5.02848	5.02848	5.02848	5.02848	14.11464	14.11464	5.02848	14.11464
9025022	.1969	9.738910000000001	14.11464	14.11464	14.11464	5.02848	5.02848	14.11464	5.02848	5.02848	14.11464	14.11464	5.02848	5.02848	5.02848	5.02848	14.11464	5.02848	14.11464	5.02848	14.11464	14.11464	5.02848	5.02848	5.02848	14.11464	14.11464	5.02848	14.11464	14.11464	5.02848	5.02848	14.11464	14.11464	14.11464	14.11464	5.02848	14.11464	5.02848	14.11464	5.02848	5.02848	5.02848	5.02848	5.02848	14.11464	14.11464	5.02848	14.11464
9025023		9.236280000000001	13.85442	13.85442	13.85442	13.85442	4.61814	4.61814	13.85442	4.61814	4.61814	13.85442	13.85442	4.61814	4.61814	4.61814	4.61814	13.85442	4.61814	13.85442	4.61814	13.85442	4.61814	4.61814	4.61814	4.61814	13.85442	13.85442	4.61814	13.85442	13.85442	4.61814	4.61814	13.85442	13.85442	13.85442	13.85442	4.61814	13.85442	4.61814	13.85442	4.61814	4.61814	4.61814	4.61814	4.61814	13.85442	13.85442	4.61814
9025023		9.236280000000001	13.85442	13.85442	13.85442	13.85442	4.61814	4.61814	13.85442	4.61814	4.61814	13.85442	13.85442	4.61814	4.61814	4.61814	4.61814	13.85442	4.61814	13.85442	4.61814	13.85442	4.61814	4.61814	4.61814	4.61814	13.85442	13.85442	4.61814	13.85442	13.85442	4.61814	4.61814	13.85442	13.85442	13.85442	13.85442	4.61814	13.85442	4.61814	13.85442	4.61814	4.61814	4.61814	4.61814	4.61814	13.85442	13.85442	4.61814
9025023		0	0	0	0	0	0	0	0	0	0	0	0	0	0	0	0	0	0	0	0	0	0	0	0	0	0	0	0	0	0	0	0	0	0	0	0	0	0	0	0	0	0	0	0	0	0	0	0
9025023		0	0	0	0	0	0	0	0	0	0	0	0	0	0	0	0	0	0	0	0	0	0	0	0	0	0	0	0	0	0	0	0	0	0	0	0	0	0	0	0	0	0	0	0	0	0	0	0
9025023		9.236280000000001	13.85442	13.85442	13.85442	13.85442	4.61814	4.61814	13.85442	4.61814	4.61814	13.85442	13.85442	4.61814	4.61814	4.61814	4.61814	13.85442	4.61814	13.85442	4.61814	13.85442	4.61814	4.61814	4.61814	4.61814	13.85442	13.85442	4.61814	13.85442	13.85442	4.61814	4.61814	13.85442	13.85442	13.85442	13.85442	4.61814	13.85442	4.61814	13.85442	4.61814	4.61814	4.61814	4.61814	4.61814	13.85442	13.85442	4.61814
9025023	-1.4224	9.236280000000001	13.85442	13.85442	13.85442	13.85442	4.61814	4.61814	13.85442	4.61814	4.61814	13.85442	13.85442	4.61814	4.61814	4.61814	4.61814	13.85442	4.61814	13.85442	4.61814	13.85442	4.61814	4.61814	4.61814	4.61814	13.85442	13.85442	4.61814	13.85442	13.85442	4.61814	4.61814	13.85442	13.85442	13.85442	13.85442	4.61814	13.85442	4.61814	13.85442	4.61814	4.61814	4.61814	4.61814	4.61814	13.85442	13.85442	4.61814
9025023		0	0	0	0	0	0	0	0	0	0	0	0	0	0	0	0	0	0	0	0	0	0	0	0	0	0	0	0	0	0	0	0	0	0	0	0	0	0	0	0	0	0	0	0	0	0	0	0
9025023		9.236280000000001	13.85442	13.85442	13.85442	13.85442	4.61814	4.61814	13.85442	4.61814	4.61814	13.85442	13.85442	4.61814	4.61814	4.61814	4.61814	13.85442	4.61814	13.85442	4.61814	13.85442	4.61814	4.61814	4.61814	4.61814	13.85442	13.85442	4.61814	13.85442	13.85442	4.61814	4.61814	13.85442	13.85442	13.85442	13.85442	4.61814	13.85442	4.61814	13.85442	4.61814	4.61814	4.61814	4.61814	4.61814	13.85442	13.85442	4.61814
9025023	-.3589	11.70455	17.61863	17.61863	17.61863	17.61863	5.66296	5.82191	18.55645	5.66296	5.82191	18.55645	17.61863	5.66296	5.82191	5.82191	5.82191	18.55645	5.66296	18.55645	5.66296	18.55645	5.82191	5.82191	5.82191	5.82191	18.55645	17.61863	5.66296	18.55645	17.61863	5.66296	5.82191	18.55645	17.61863	17.61863	17.61863	5.66296	18.55645	5.66296	18.55645	5.66296	5.82191	5.82191	5.82191	5.82191	18.55645	17.61863	5.66296
9025023		0	0	0	0	0	0	0	0	0	0	0	0	0	0	0	0	0	0	0	0	0	0	0	0	0	0	0	0	0	0	0	0	0	0	0	0	0	0	0	0	0	0	0	0	0	0	0	0
9025023	.7234	9.236280000000001	13.85442	13.85442	13.85442	13.85442	4.61814	4.61814	13.85442	4.61814	4.61814	13.85442	13.85442	4.61814	4.61814	4.61814	4.61814	13.85442	4.61814	13.85442	4.61814	13.85442	4.61814	4.61814	4.61814	4.61814	13.85442	13.85442	4.61814	13.85442	13.85442	4.61814	4.61814	13.85442	13.85442	13.85442	13.85442	4.61814	13.85442	4.61814	13.85442	4.61814	4.61814	4.61814	4.61814	4.61814	13.85442	13.85442	4.61814
9025023	-1.4224	9.236280000000001	13.85442	13.85442	13.85442	13.85442	4.61814	4.61814	13.85442	4.61814	4.61814	13.85442	13.85442	4.61814	4.61814	4.61814	4.61814	13.85442	4.61814	13.85442	4.61814	13.85442	4.61814	4.61814	4.61814	4.61814	13.85442	13.85442	4.61814	13.85442	13.85442	4.61814	4.61814	13.85442	13.85442	13.85442	13.85442	4.61814	13.85442	4.61814	13.85442	4.61814	4.61814	4.61814	4.61814	4.61814	13.85442	13.85442	4.61814
9025023	.7234	9.236280000000001	13.85442	13.85442	13.85442	13.85442	4.61814	4.61814	13.85442	4.61814	4.61814	13.85442	13.85442	4.61814	4.61814	4.61814	4.61814	13.85442	4.61814	13.85442	4.61814	13.85442	4.61814	4.61814	4.61814	4.61814	13.85442	13.85442	4.61814	13.85442	13.85442	4.61814	4.61814	13.85442	13.85442	13.85442	13.85442	4.61814	13.85442	4.61814	13.85442	4.61814	4.61814	4.61814	4.61814	4.61814	13.85442	13.85442	4.61814
9025023		0	0	0	0	0	0	0	0	0	0	0	0	0	0	0	0	0	0	0	0	0	0	0	0	0	0	0	0	0	0	0	0	0	0	0	0	0	0	0	0	0	0	0	0	0	0	0	0
9025023		9.236280000000001	13.85442	13.85442	13.85442	13.85442	4.61814	4.61814	13.85442	4.61814	4.61814	13.85442	13.85442	4.61814	4.61814	4.61814	4.61814	13.85442	4.61814	13.85442	4.61814	13.85442	4.61814	4.61814	4.61814	4.61814	13.85442	13.85442	4.61814	13.85442	13.85442	4.61814	4.61814	13.85442	13.85442	13.85442	13.85442	4.61814	13.85442	4.61814	13.85442	4.61814	4.61814	4.61814	4.61814	4.61814	13.85442	13.85442	4.61814
9025023		0	0	0	0	0	0	0	0	0	0	0	0	0	0	0	0	0	0	0	0	0	0	0	0	0	0	0	0	0	0	0	0	0	0	0	0	0	0	0	0	0	0	0	0	0	0	0	0
9025023		0	0	0	0	0	0	0	0	0	0	0	0	0	0	0	0	0	0	0	0	0	0	0	0	0	0	0	0	0	0	0	0	0	0	0	0	0	0	0	0	0	0	0	0	0	0	0	0
9025023	-.3589	11.70455	17.61863	17.61863	17.61863	17.61863	5.66296	5.82191	18.55645	5.66296	5.82191	18.55645	17.61863	5.66296	5.82191	5.82191	5.82191	18.55645	5.66296	18.55645	5.66296	18.55645	5.82191	5.82191	5.82191	5.82191	18.55645	17.61863	5.66296	18.55645	17.61863	5.66296	5.82191	18.55645	17.61863	17.61863	17.61863	5.66296	18.55645	5.66296	18.55645	5.66296	5.82191	5.82191	5.82191	5.82191	18.55645	17.61863	5.66296
9025023		9.236280000000001	13.85442	13.85442	13.85442	13.85442	4.61814	4.61814	13.85442	4.61814	4.61814	13.85442	13.85442	4.61814	4.61814	4.61814	4.61814	13.85442	4.61814	13.85442	4.61814	13.85442	4.61814	4.61814	4.61814	4.61814	13.85442	13.85442	4.61814	13.85442	13.85442	4.61814	4.61814	13.85442	13.85442	13.85442	13.85442	4.61814	13.85442	4.61814	13.85442	4.61814	4.61814	4.61814	4.61814	4.61814	13.85442	13.85442	4.61814
9025023	.7234	9.236280000000001	13.85442	13.85442	13.85442	13.85442	4.61814	4.61814	13.85442	4.61814	4.61814	13.85442	13.85442	4.61814	4.61814	4.61814	4.61814	13.85442	4.61814	13.85442	4.61814	13.85442	4.61814	4.61814	4.61814	4.61814	13.85442	13.85442	4.61814	13.85442	13.85442	4.61814	4.61814	13.85442	13.85442	13.85442	13.85442	4.61814	13.85442	4.61814	13.85442	4.61814	4.61814	4.61814	4.61814	4.61814	13.85442	13.85442	4.61814
9025023		0	0	0	0	0	0	0	0	0	0	0	0	0	0	0	0	0	0	0	0	0	0	0	0	0	0	0	0	0	0	0	0	0	0	0	0	0	0	0	0	0	0	0	0	0	0	0	0
9025023	-1.4224	9.236280000000001	13.85442	13.85442	13.85442	13.85442	4.61814	4.61814	13.85442	4.61814	4.61814	13.85442	13.85442	4.61814	4.61814	4.61814	4.61814	13.85442	4.61814	13.85442	4.61814	13.85442	4.61814	4.61814	4.61814	4.61814	13.85442	13.85442	4.61814	13.85442	13.85442	4.61814	4.61814	13.85442	13.85442	13.85442	13.85442	4.61814	13.85442	4.61814	13.85442	4.61814	4.61814	4.61814	4.61814	4.61814	13.85442	13.85442	4.61814
9025023		0	0	0	0	0	0	0	0	0	0	0	0	0	0	0	0	0	0	0	0	0	0	0	0	0	0	0	0	0	0	0	0	0	0	0	0	0	0	0	0	0	0	0	0	0	0	0	0
9025023	-.3589	11.70455	17.61863	17.61863	17.61863	17.61863	5.66296	5.82191	18.55645	5.66296	5.82191	18.55645	17.61863	5.66296	5.82191	5.82191	5.82191	18.55645	5.66296	18.55645	5.66296	18.55645	5.82191	5.82191	5.82191	5.82191	18.55645	17.61863	5.66296	18.55645	17.61863	5.66296	5.82191	18.55645	17.61863	17.61863	17.61863	5.66296	18.55645	5.66296	18.55645	5.66296	5.82191	5.82191	5.82191	5.82191	18.55645	17.61863	5.66296
9025024	-1.0898	10.71392	5.08604	5.08604	5.08604	5.08604	16.74882	16.74882	5.08604	16.74882	16.74882	5.08604	5.08604	16.74882	16.74882	16.74882	16.74882	5.08604	16.74882	5.08604	16.74882	5.08604	16.74882	16.74882	16.74882	16.74882	5.08604	5.08604	16.74882	5.08604	5.08604	16.74882	16.74882	5.08604	5.08604	5.08604	5.08604	16.74882	5.08604	16.74882	5.08604	16.74882	16.74882	16.74882	16.74882	16.74882	5.08604	5.08604	16.74882
9025024	-1.5359	10.62952	5.31476	5.31476	5.31476	5.31476	15.94428	15.94428	5.31476	15.94428	15.94428	5.31476	5.31476	15.94428	15.94428	15.94428	15.94428	5.31476	15.94428	5.31476	15.94428	5.31476	15.94428	15.94428	15.94428	15.94428	5.31476	5.31476	15.94428	5.31476	5.31476	15.94428	15.94428	5.31476	5.31476	5.31476	5.31476	15.94428	5.31476	15.94428	5.31476	15.94428	15.94428	15.94428	15.94428	15.94428	5.31476	5.31476	15.94428
9025024	-.1393	9.510630000000001	4.75531	4.75531	4.75531	4.75531	14.26594	14.26594	4.75531	14.26594	14.26594	4.75531	4.75531	14.26594	14.26594	14.26594	14.26594	4.75531	14.26594	4.75531	14.26594	4.75531	14.26594	14.26594	14.26594	14.26594	4.75531	4.75531	14.26594	4.75531	4.75531	14.26594	14.26594	4.75531	4.75531	4.75531	4.75531	14.26594	4.75531	14.26594	4.75531	14.26594	14.26594	14.26594	14.26594	14.26594	4.75531	4.75531	14.26594
9025024	.6534	10.71392	5.08604	5.08604	5.08604	5.08604	16.74882	16.74882	5.08604	16.74882	16.74882	5.08604	5.08604	16.74882	16.74882	16.74882	16.74882	5.08604	16.74882	5.08604	16.74882	5.08604	16.74882	16.74882	16.74882	16.74882	5.08604	5.08604	16.74882	5.08604	5.08604	16.74882	16.74882	5.08604	5.08604	5.08604	5.08604	16.74882	5.08604	16.74882	5.08604	16.74882	16.74882	16.74882	16.74882	16.74882	5.08604	5.08604	16.74882
9025024	-.0962	10.62952	5.31476	5.31476	5.31476	5.31476	15.94428	15.94428	5.31476	15.94428	15.94428	5.31476	5.31476	15.94428	15.94428	15.94428	15.94428	5.31476	15.94428	5.31476	15.94428	5.31476	15.94428	15.94428	15.94428	15.94428	5.31476	5.31476	15.94428	5.31476	5.31476	15.94428	15.94428	5.31476	5.31476	5.31476	5.31476	15.94428	5.31476	15.94428	5.31476	15.94428	15.94428	15.94428	15.94428	15.94428	5.31476	5.31476	15.94428
9025024	-2.577	9.510630000000001	4.75531	4.75531	4.75531	4.75531	14.26594	14.26594	4.75531	14.26594	14.26594	4.75531	4.75531	14.26594	14.26594	14.26594	14.26594	4.75531	14.26594	4.75531	14.26594	4.75531	14.26594	14.26594	14.26594	14.26594	4.75531	4.75531	14.26594	4.75531	4.75531	14.26594	14.26594	4.75531	4.75531	4.75531	4.75531	14.26594	4.75531	14.26594	4.75531	14.26594	14.26594	14.26594	14.26594	14.26594	4.75531	4.75531	14.26594
9025024		12.05221	6.04732	6.04732	6.04732	6.04732	17.49352	17.98452	6.36921	17.49352	17.98452	6.36921	6.04732	17.49352	17.98452	17.98452	17.98452	6.36921	17.49352	6.36921	17.49352	6.36921	17.98452	17.98452	17.98452	17.98452	6.36921	6.04732	17.49352	6.36921	6.04732	17.49352	17.98452	6.36921	6.04732	6.04732	6.04732	17.49352	6.36921	17.49352	6.36921	17.49352	17.98452	17.98452	17.98452	17.98452	6.36921	6.04732	17.49352
9025024	-1.012	10.62952	5.31476	5.31476	5.31476	5.31476	15.94428	15.94428	5.31476	15.94428	15.94428	5.31476	5.31476	15.94428	15.94428	15.94428	15.94428	5.31476	15.94428	5.31476	15.94428	5.31476	15.94428	15.94428	15.94428	15.94428	5.31476	5.31476	15.94428	5.31476	5.31476	15.94428	15.94428	5.31476	5.31476	5.31476	5.31476	15.94428	5.31476	15.94428	5.31476	15.94428	15.94428	15.94428	15.94428	15.94428	5.31476	5.31476	15.94428
9025024	-1.012	10.62952	5.31476	5.31476	5.31476	5.31476	15.94428	15.94428	5.31476	15.94428	15.94428	5.31476	5.31476	15.94428	15.94428	15.94428	15.94428	5.31476	15.94428	5.31476	15.94428	5.31476	15.94428	15.94428	15.94428	15.94428	5.31476	5.31476	15.94428	5.31476	5.31476	15.94428	15.94428	5.31476	5.31476	5.31476	5.31476	15.94428	5.31476	15.94428	5.31476	15.94428	15.94428	15.94428	15.94428	15.94428	5.31476	5.31476	15.94428
9025024		12.05221	6.04732	6.04732	6.04732	6.04732	17.49352	17.98452	6.36921	17.49352	17.98452	6.36921	6.04732	17.49352	17.98452	17.98452	17.98452	6.36921	17.49352	6.36921	17.49352	6.36921	17.98452	17.98452	17.98452	17.98452	6.36921	6.04732	17.49352	6.36921	6.04732	17.49352	17.98452	6.36921	6.04732	6.04732	6.04732	17.49352	6.36921	17.49352	6.36921	17.49352	17.98452	17.98452	17.98452	17.98452	6.36921	6.04732	17.49352
9025024	-.0962	10.62952	5.31476	5.31476	5.31476	5.31476	15.94428	15.94428	5.31476	15.94428	15.94428	5.31476	5.31476	15.94428	15.94428	15.94428	15.94428	5.31476	15.94428	5.31476	15.94428	5.31476	15.94428	15.94428	15.94428	15.94428	5.31476	5.31476	15.94428	5.31476	5.31476	15.94428	15.94428	5.31476	5.31476	5.31476	5.31476	15.94428	5.31476	15.94428	5.31476	15.94428	15.94428	15.94428	15.94428	15.94428	5.31476	5.31476	15.94428
9025024	-1.3991	10.62952	5.31476	5.31476	5.31476	5.31476	15.94428	15.94428	5.31476	15.94428	15.94428	5.31476	5.31476	15.94428	15.94428	15.94428	15.94428	5.31476	15.94428	5.31476	15.94428	5.31476	15.94428	15.94428	15.94428	15.94428	5.31476	5.31476	15.94428	5.31476	5.31476	15.94428	15.94428	5.31476	5.31476	5.31476	5.31476	15.94428	5.31476	15.94428	5.31476	15.94428	15.94428	15.94428	15.94428	15.94428	5.31476	5.31476	15.94428
9025024		0	0	0	0	0	0	0	0	0	0	0	0	0	0	0	0	0	0	0	0	0	0	0	0	0	0	0	0	0	0	0	0	0	0	0	0	0	0	0	0	0	0	0	0	0	0	0	0
9025024		0	0	0	0	0	0	0	0	0	0	0	0	0	0	0	0	0	0	0	0	0	0	0	0	0	0	0	0	0	0	0	0	0	0	0	0	0	0	0	0	0	0	0	0	0	0	0	0
9025024	1.0274	10.71392	5.08604	5.08604	5.08604	5.08604	16.74882	16.74882	5.08604	16.74882	16.74882	5.08604	5.08604	16.74882	16.74882	16.74882	16.74882	5.08604	16.74882	5.08604	16.74882	5.08604	16.74882	16.74882	16.74882	16.74882	5.08604	5.08604	16.74882	5.08604	5.08604	16.74882	16.74882	5.08604	5.08604	5.08604	5.08604	16.74882	5.08604	16.74882	5.08604	16.74882	16.74882	16.74882	16.74882	16.74882	5.08604	5.08604	16.74882
9025024		0	0	0	0	0	0	0	0	0	0	0	0	0	0	0	0	0	0	0	0	0	0	0	0	0	0	0	0	0	0	0	0	0	0	0	0	0	0	0	0	0	0	0	0	0	0	0	0
9025024	.6534	10.71392	5.08604	5.08604	5.08604	5.08604	16.74882	16.74882	5.08604	16.74882	16.74882	5.08604	5.08604	16.74882	16.74882	16.74882	16.74882	5.08604	16.74882	5.08604	16.74882	5.08604	16.74882	16.74882	16.74882	16.74882	5.08604	5.08604	16.74882	5.08604	5.08604	16.74882	16.74882	5.08604	5.08604	5.08604	5.08604	16.74882	5.08604	16.74882	5.08604	16.74882	16.74882	16.74882	16.74882	16.74882	5.08604	5.08604	16.74882
9025024	1.0274	10.71392	5.08604	5.08604	5.08604	5.08604	16.74882	16.74882	5.08604	16.74882	16.74882	5.08604	5.08604	16.74882	16.74882	16.74882	16.74882	5.08604	16.74882	5.08604	16.74882	5.08604	16.74882	16.74882	16.74882	16.74882	5.08604	5.08604	16.74882	5.08604	5.08604	16.74882	16.74882	5.08604	5.08604	5.08604	5.08604	16.74882	5.08604	16.74882	5.08604	16.74882	16.74882	16.74882	16.74882	16.74882	5.08604	5.08604	16.74882
9025024		0	0	0	0	0	0	0	0	0	0	0	0	0	0	0	0	0	0	0	0	0	0	0	0	0	0	0	0	0	0	0	0	0	0	0	0	0	0	0	0	0	0	0	0	0	0	0	0
9025024	.9575	10.71392	5.08604	5.08604	5.08604	5.08604	16.74882	16.74882	5.08604	16.74882	16.74882	5.08604	5.08604	16.74882	16.74882	16.74882	16.74882	5.08604	16.74882	5.08604	16.74882	5.08604	16.74882	16.74882	16.74882	16.74882	5.08604	5.08604	16.74882	5.08604	5.08604	16.74882	16.74882	5.08604	5.08604	5.08604	5.08604	16.74882	5.08604	16.74882	5.08604	16.74882	16.74882	16.74882	16.74882	16.74882	5.08604	5.08604	16.74882
9025024		12.05221	6.04732	6.04732	6.04732	6.04732	17.49352	17.98452	6.36921	17.49352	17.98452	6.36921	6.04732	17.49352	17.98452	17.98452	17.98452	6.36921	17.49352	6.36921	17.49352	6.36921	17.98452	17.98452	17.98452	17.98452	6.36921	6.04732	17.49352	6.36921	6.04732	17.49352	17.98452	6.36921	6.04732	6.04732	6.04732	17.49352	6.36921	17.49352	6.36921	17.49352	17.98452	17.98452	17.98452	17.98452	6.36921	6.04732	17.49352
9025024	.995	10.71392	5.08604	5.08604	5.08604	5.08604	16.74882	16.74882	5.08604	16.74882	16.74882	5.08604	5.08604	16.74882	16.74882	16.74882	16.74882	5.08604	16.74882	5.08604	16.74882	5.08604	16.74882	16.74882	16.74882	16.74882	5.08604	5.08604	16.74882	5.08604	5.08604	16.74882	16.74882	5.08604	5.08604	5.08604	5.08604	16.74882	5.08604	16.74882	5.08604	16.74882	16.74882	16.74882	16.74882	16.74882	5.08604	5.08604	16.74882
9025024	-2.577	9.510630000000001	4.75531	4.75531	4.75531	4.75531	14.26594	14.26594	4.75531	14.26594	14.26594	4.75531	4.75531	14.26594	14.26594	14.26594	14.26594	4.75531	14.26594	4.75531	14.26594	4.75531	14.26594	14.26594	14.26594	14.26594	4.75531	4.75531	14.26594	4.75531	4.75531	14.26594	14.26594	4.75531	4.75531	4.75531	4.75531	14.26594	4.75531	14.26594	4.75531	14.26594	14.26594	14.26594	14.26594	14.26594	4.75531	4.75531	14.26594
9025024		12.05221	6.04732	6.04732	6.04732	6.04732	17.49352	17.98452	6.36921	17.49352	17.98452	6.36921	6.04732	17.49352	17.98452	17.98452	17.98452	6.36921	17.49352	6.36921	17.49352	6.36921	17.98452	17.98452	17.98452	17.98452	6.36921	6.04732	17.49352	6.36921	6.04732	17.49352	17.98452	6.36921	6.04732	6.04732	6.04732	17.49352	6.36921	17.49352	6.36921	17.49352	17.98452	17.98452	17.98452	17.98452	6.36921	6.04732	17.49352
9025024		0	0	0	0	0	0	0	0	0	0	0	0	0	0	0	0	0	0	0	0	0	0	0	0	0	0	0	0	0	0	0	0	0	0	0	0	0	0	0	0	0	0	0	0	0	0	0	0
9025024		9.510630000000001	4.75531	4.75531	4.75531	4.75531	14.26594	14.26594	4.75531	14.26594	14.26594	4.75531	4.75531	14.26594	14.26594	14.26594	14.26594	4.75531	14.26594	4.75531	14.26594	4.75531	14.26594	14.26594	14.26594	14.26594	4.75531	4.75531	14.26594	4.75531	4.75531	14.26594	14.26594	4.75531	4.75531	4.75531	4.75531	14.26594	4.75531	14.26594	4.75531	14.26594	14.26594	14.26594	14.26594	14.26594	4.75531	4.75531	14.26594
9025024	-.0111	10.71392	5.08604	5.08604	5.08604	5.08604	16.74882	16.74882	5.08604	16.74882	16.74882	5.08604	5.08604	16.74882	16.74882	16.74882	16.74882	5.08604	16.74882	5.08604	16.74882	5.08604	16.74882	16.74882	16.74882	16.74882	5.08604	5.08604	16.74882	5.08604	5.08604	16.74882	16.74882	5.08604	5.08604	5.08604	5.08604	16.74882	5.08604	16.74882	5.08604	16.74882	16.74882	16.74882	16.74882	16.74882	5.08604	5.08604	16.74882
9025024	-.5004999999999999	10.71392	5.08604	5.08604	5.08604	5.08604	16.74882	16.74882	5.08604	16.74882	16.74882	5.08604	5.08604	16.74882	16.74882	16.74882	16.74882	5.08604	16.74882	5.08604	16.74882	5.08604	16.74882	16.74882	16.74882	16.74882	5.08604	5.08604	16.74882	5.08604	5.08604	16.74882	16.74882	5.08604	5.08604	5.08604	5.08604	16.74882	5.08604	16.74882	5.08604	16.74882	16.74882	16.74882	16.74882	16.74882	5.08604	5.08604	16.74882
9025024	-.5004999999999999	10.71392	5.08604	5.08604	5.08604	5.08604	16.74882	16.74882	5.08604	16.74882	16.74882	5.08604	5.08604	16.74882	16.74882	16.74882	16.74882	5.08604	16.74882	5.08604	16.74882	5.08604	16.74882	16.74882	16.74882	16.74882	5.08604	5.08604	16.74882	5.08604	5.08604	16.74882	16.74882	5.08604	5.08604	5.08604	5.08604	16.74882	5.08604	16.74882	5.08604	16.74882	16.74882	16.74882	16.74882	16.74882	5.08604	5.08604	16.74882
9025024	-.9997	10.62952	5.31476	5.31476	5.31476	5.31476	15.94428	15.94428	5.31476	15.94428	15.94428	5.31476	5.31476	15.94428	15.94428	15.94428	15.94428	5.31476	15.94428	5.31476	15.94428	5.31476	15.94428	15.94428	15.94428	15.94428	5.31476	5.31476	15.94428	5.31476	5.31476	15.94428	15.94428	5.31476	5.31476	5.31476	5.31476	15.94428	5.31476	15.94428	5.31476	15.94428	15.94428	15.94428	15.94428	15.94428	5.31476	5.31476	15.94428
9025024	.9575	10.71392	5.08604	5.08604	5.08604	5.08604	16.74882	16.74882	5.08604	16.74882	16.74882	5.08604	5.08604	16.74882	16.74882	16.74882	16.74882	5.08604	16.74882	5.08604	16.74882	5.08604	16.74882	16.74882	16.74882	16.74882	5.08604	5.08604	16.74882	5.08604	5.08604	16.74882	16.74882	5.08604	5.08604	5.08604	5.08604	16.74882	5.08604	16.74882	5.08604	16.74882	16.74882	16.74882	16.74882	16.74882	5.08604	5.08604	16.74882
9025024		0	0	0	0	0	0	0	0	0	0	0	0	0	0	0	0	0	0	0	0	0	0	0	0	0	0	0	0	0	0	0	0	0	0	0	0	0	0	0	0	0	0	0	0	0	0	0	0
9025024	.995	10.71392	5.08604	5.08604	5.08604	5.08604	16.74882	16.74882	5.08604	16.74882	16.74882	5.08604	5.08604	16.74882	16.74882	16.74882	16.74882	5.08604	16.74882	5.08604	16.74882	5.08604	16.74882	16.74882	16.74882	16.74882	5.08604	5.08604	16.74882	5.08604	5.08604	16.74882	16.74882	5.08604	5.08604	5.08604	5.08604	16.74882	5.08604	16.74882	5.08604	16.74882	16.74882	16.74882	16.74882	16.74882	5.08604	5.08604	16.74882
9025024	-1.0898	10.71392	5.08604	5.08604	5.08604	5.08604	16.74882	16.74882	5.08604	16.74882	16.74882	5.08604	5.08604	16.74882	16.74882	16.74882	16.74882	5.08604	16.74882	5.08604	16.74882	5.08604	16.74882	16.74882	16.74882	16.74882	5.08604	5.08604	16.74882	5.08604	5.08604	16.74882	16.74882	5.08604	5.08604	5.08604	5.08604	16.74882	5.08604	16.74882	5.08604	16.74882	16.74882	16.74882	16.74882	16.74882	5.08604	5.08604	16.74882
9025024	-.9997	10.62952	5.31476	5.31476	5.31476	5.31476	15.94428	15.94428	5.31476	15.94428	15.94428	5.31476	5.31476	15.94428	15.94428	15.94428	15.94428	5.31476	15.94428	5.31476	15.94428	5.31476	15.94428	15.94428	15.94428	15.94428	5.31476	5.31476	15.94428	5.31476	5.31476	15.94428	15.94428	5.31476	5.31476	5.31476	5.31476	15.94428	5.31476	15.94428	5.31476	15.94428	15.94428	15.94428	15.94428	15.94428	5.31476	5.31476	15.94428
9025024		9.510630000000001	4.75531	4.75531	4.75531	4.75531	14.26594	14.26594	4.75531	14.26594	14.26594	4.75531	4.75531	14.26594	14.26594	14.26594	14.26594	4.75531	14.26594	4.75531	14.26594	4.75531	14.26594	14.26594	14.26594	14.26594	4.75531	4.75531	14.26594	4.75531	4.75531	14.26594	14.26594	4.75531	4.75531	4.75531	4.75531	14.26594	4.75531	14.26594	4.75531	14.26594	14.26594	14.26594	14.26594	14.26594	4.75531	4.75531	14.26594
9025024	-.0962	10.62952	5.31476	5.31476	5.31476	5.31476	15.94428	15.94428	5.31476	15.94428	15.94428	5.31476	5.31476	15.94428	15.94428	15.94428	15.94428	5.31476	15.94428	5.31476	15.94428	5.31476	15.94428	15.94428	15.94428	15.94428	5.31476	5.31476	15.94428	5.31476	5.31476	15.94428	15.94428	5.31476	5.31476	5.31476	5.31476	15.94428	5.31476	15.94428	5.31476	15.94428	15.94428	15.94428	15.94428	15.94428	5.31476	5.31476	15.94428
9025024		12.05221	6.04732	6.04732	6.04732	6.04732	17.49352	17.98452	6.36921	17.49352	17.98452	6.36921	6.04732	17.49352	17.98452	17.98452	17.98452	6.36921	17.49352	6.36921	17.49352	6.36921	17.98452	17.98452	17.98452	17.98452	6.36921	6.04732	17.49352	6.36921	6.04732	17.49352	17.98452	6.36921	6.04732	6.04732	6.04732	17.49352	6.36921	17.49352	6.36921	17.49352	17.98452	17.98452	17.98452	17.98452	6.36921	6.04732	17.49352
9025024	-.1122	10.62952	5.31476	5.31476	5.31476	5.31476	15.94428	15.94428	5.31476	15.94428	15.94428	5.31476	5.31476	15.94428	15.94428	15.94428	15.94428	5.31476	15.94428	5.31476	15.94428	5.31476	15.94428	15.94428	15.94428	15.94428	5.31476	5.31476	15.94428	5.31476	5.31476	15.94428	15.94428	5.31476	5.31476	5.31476	5.31476	15.94428	5.31476	15.94428	5.31476	15.94428	15.94428	15.94428	15.94428	15.94428	5.31476	5.31476	15.94428
9025024		9.510630000000001	4.75531	4.75531	4.75531	4.75531	14.26594	14.26594	4.75531	14.26594	14.26594	4.75531	4.75531	14.26594	14.26594	14.26594	14.26594	4.75531	14.26594	4.75531	14.26594	4.75531	14.26594	14.26594	14.26594	14.26594	4.75531	4.75531	14.26594	4.75531	4.75531	14.26594	14.26594	4.75531	4.75531	4.75531	4.75531	14.26594	4.75531	14.26594	4.75531	14.26594	14.26594	14.26594	14.26594	14.26594	4.75531	4.75531	14.26594
9025024	-.1393	9.510630000000001	4.75531	4.75531	4.75531	4.75531	14.26594	14.26594	4.75531	14.26594	14.26594	4.75531	4.75531	14.26594	14.26594	14.26594	14.26594	4.75531	14.26594	4.75531	14.26594	4.75531	14.26594	14.26594	14.26594	14.26594	4.75531	4.75531	14.26594	4.75531	4.75531	14.26594	14.26594	4.75531	4.75531	4.75531	4.75531	14.26594	4.75531	14.26594	4.75531	14.26594	14.26594	14.26594	14.26594	14.26594	4.75531	4.75531	14.26594
9025024	-1.5359	10.62952	5.31476	5.31476	5.31476	5.31476	15.94428	15.94428	5.31476	15.94428	15.94428	5.31476	5.31476	15.94428	15.94428	15.94428	15.94428	5.31476	15.94428	5.31476	15.94428	5.31476	15.94428	15.94428	15.94428	15.94428	5.31476	5.31476	15.94428	5.31476	5.31476	15.94428	15.94428	5.31476	5.31476	5.31476	5.31476	15.94428	5.31476	15.94428	5.31476	15.94428	15.94428	15.94428	15.94428	15.94428	5.31476	5.31476	15.94428
9025024	.995	10.71392	5.08604	5.08604	5.08604	5.08604	16.74882	16.74882	5.08604	16.74882	16.74882	5.08604	5.08604	16.74882	16.74882	16.74882	16.74882	5.08604	16.74882	5.08604	16.74882	5.08604	16.74882	16.74882	16.74882	16.74882	5.08604	5.08604	16.74882	5.08604	5.08604	16.74882	16.74882	5.08604	5.08604	5.08604	5.08604	16.74882	5.08604	16.74882	5.08604	16.74882	16.74882	16.74882	16.74882	16.74882	5.08604	5.08604	16.74882
9025024	.9575	10.71392	5.08604	5.08604	5.08604	5.08604	16.74882	16.74882	5.08604	16.74882	16.74882	5.08604	5.08604	16.74882	16.74882	16.74882	16.74882	5.08604	16.74882	5.08604	16.74882	5.08604	16.74882	16.74882	16.74882	16.74882	5.08604	5.08604	16.74882	5.08604	5.08604	16.74882	16.74882	5.08604	5.08604	5.08604	5.08604	16.74882	5.08604	16.74882	5.08604	16.74882	16.74882	16.74882	16.74882	16.74882	5.08604	5.08604	16.74882
9025024	-.1393	9.510630000000001	4.75531	4.75531	4.75531	4.75531	14.26594	14.26594	4.75531	14.26594	14.26594	4.75531	4.75531	14.26594	14.26594	14.26594	14.26594	4.75531	14.26594	4.75531	14.26594	4.75531	14.26594	14.26594	14.26594	14.26594	4.75531	4.75531	14.26594	4.75531	4.75531	14.26594	14.26594	4.75531	4.75531	4.75531	4.75531	14.26594	4.75531	14.26594	4.75531	14.26594	14.26594	14.26594	14.26594	14.26594	4.75531	4.75531	14.26594
9025024	-.0111	10.71392	5.08604	5.08604	5.08604	5.08604	16.74882	16.74882	5.08604	16.74882	16.74882	5.08604	5.08604	16.74882	16.74882	16.74882	16.74882	5.08604	16.74882	5.08604	16.74882	5.08604	16.74882	16.74882	16.74882	16.74882	5.08604	5.08604	16.74882	5.08604	5.08604	16.74882	16.74882	5.08604	5.08604	5.08604	5.08604	16.74882	5.08604	16.74882	5.08604	16.74882	16.74882	16.74882	16.74882	16.74882	5.08604	5.08604	16.74882
9025024		9.510630000000001	4.75531	4.75531	4.75531	4.75531	14.26594	14.26594	4.75531	14.26594	14.26594	4.75531	4.75531	14.26594	14.26594	14.26594	14.26594	4.75531	14.26594	4.75531	14.26594	4.75531	14.26594	14.26594	14.26594	14.26594	4.75531	4.75531	14.26594	4.75531	4.75531	14.26594	14.26594	4.75531	4.75531	4.75531	4.75531	14.26594	4.75531	14.26594	4.75531	14.26594	14.26594	14.26594	14.26594	14.26594	4.75531	4.75531	14.26594
9025024	-1.5359	10.62952	5.31476	5.31476	5.31476	5.31476	15.94428	15.94428	5.31476	15.94428	15.94428	5.31476	5.31476	15.94428	15.94428	15.94428	15.94428	5.31476	15.94428	5.31476	15.94428	5.31476	15.94428	15.94428	15.94428	15.94428	5.31476	5.31476	15.94428	5.31476	5.31476	15.94428	15.94428	5.31476	5.31476	5.31476	5.31476	15.94428	5.31476	15.94428	5.31476	15.94428	15.94428	15.94428	15.94428	15.94428	5.31476	5.31476	15.94428
9025024		0	0	0	0	0	0	0	0	0	0	0	0	0	0	0	0	0	0	0	0	0	0	0	0	0	0	0	0	0	0	0	0	0	0	0	0	0	0	0	0	0	0	0	0	0	0	0	0
9025024		12.05221	6.04732	6.04732	6.04732	6.04732	17.49352	17.98452	6.36921	17.49352	17.98452	6.36921	6.04732	17.49352	17.98452	17.98452	17.98452	6.36921	17.49352	6.36921	17.49352	6.36921	17.98452	17.98452	17.98452	17.98452	6.36921	6.04732	17.49352	6.36921	6.04732	17.49352	17.98452	6.36921	6.04732	6.04732	6.04732	17.49352	6.36921	17.49352	6.36921	17.49352	17.98452	17.98452	17.98452	17.98452	6.36921	6.04732	17.49352
9025024		0	0	0	0	0	0	0	0	0	0	0	0	0	0	0	0	0	0	0	0	0	0	0	0	0	0	0	0	0	0	0	0	0	0	0	0	0	0	0	0	0	0	0	0	0	0	0	0
9025024	-1.4892	12.05221	6.04732	6.04732	6.04732	6.04732	17.49352	17.98452	6.36921	17.49352	17.98452	6.36921	6.04732	17.49352	17.98452	17.98452	17.98452	6.36921	17.49352	6.36921	17.49352	6.36921	17.98452	17.98452	17.98452	17.98452	6.36921	6.04732	17.49352	6.36921	6.04732	17.49352	17.98452	6.36921	6.04732	6.04732	6.04732	17.49352	6.36921	17.49352	6.36921	17.49352	17.98452	17.98452	17.98452	17.98452	6.36921	6.04732	17.49352
9025024	-1.4892	12.05221	6.04732	6.04732	6.04732	6.04732	17.49352	17.98452	6.36921	17.49352	17.98452	6.36921	6.04732	17.49352	17.98452	17.98452	17.98452	6.36921	17.49352	6.36921	17.49352	6.36921	17.98452	17.98452	17.98452	17.98452	6.36921	6.04732	17.49352	6.36921	6.04732	17.49352	17.98452	6.36921	6.04732	6.04732	6.04732	17.49352	6.36921	17.49352	6.36921	17.49352	17.98452	17.98452	17.98452	17.98452	6.36921	6.04732	17.49352
9025024		0	0	0	0	0	0	0	0	0	0	0	0	0	0	0	0	0	0	0	0	0	0	0	0	0	0	0	0	0	0	0	0	0	0	0	0	0	0	0	0	0	0	0	0	0	0	0	0
9025024	-.9997	10.62952	5.31476	5.31476	5.31476	5.31476	15.94428	15.94428	5.31476	15.94428	15.94428	5.31476	5.31476	15.94428	15.94428	15.94428	15.94428	5.31476	15.94428	5.31476	15.94428	5.31476	15.94428	15.94428	15.94428	15.94428	5.31476	5.31476	15.94428	5.31476	5.31476	15.94428	15.94428	5.31476	5.31476	5.31476	5.31476	15.94428	5.31476	15.94428	5.31476	15.94428	15.94428	15.94428	15.94428	15.94428	5.31476	5.31476	15.94428
9025024		9.510630000000001	4.75531	4.75531	4.75531	4.75531	14.26594	14.26594	4.75531	14.26594	14.26594	4.75531	4.75531	14.26594	14.26594	14.26594	14.26594	4.75531	14.26594	4.75531	14.26594	4.75531	14.26594	14.26594	14.26594	14.26594	4.75531	4.75531	14.26594	4.75531	4.75531	14.26594	14.26594	4.75531	4.75531	4.75531	4.75531	14.26594	4.75531	14.26594	4.75531	14.26594	14.26594	14.26594	14.26594	14.26594	4.75531	4.75531	14.26594
9025024		0	0	0	0	0	0	0	0	0	0	0	0	0	0	0	0	0	0	0	0	0	0	0	0	0	0	0	0	0	0	0	0	0	0	0	0	0	0	0	0	0	0	0	0	0	0	0	0
9025024		0	0	0	0	0	0	0	0	0	0	0	0	0	0	0	0	0	0	0	0	0	0	0	0	0	0	0	0	0	0	0	0	0	0	0	0	0	0	0	0	0	0	0	0	0	0	0	0
9025024	-.1122	10.62952	5.31476	5.31476	5.31476	5.31476	15.94428	15.94428	5.31476	15.94428	15.94428	5.31476	5.31476	15.94428	15.94428	15.94428	15.94428	5.31476	15.94428	5.31476	15.94428	5.31476	15.94428	15.94428	15.94428	15.94428	5.31476	5.31476	15.94428	5.31476	5.31476	15.94428	15.94428	5.31476	5.31476	5.31476	5.31476	15.94428	5.31476	15.94428	5.31476	15.94428	15.94428	15.94428	15.94428	15.94428	5.31476	5.31476	15.94428
9025024	-2.577	9.510630000000001	4.75531	4.75531	4.75531	4.75531	14.26594	14.26594	4.75531	14.26594	14.26594	4.75531	4.75531	14.26594	14.26594	14.26594	14.26594	4.75531	14.26594	4.75531	14.26594	4.75531	14.26594	14.26594	14.26594	14.26594	4.75531	4.75531	14.26594	4.75531	4.75531	14.26594	14.26594	4.75531	4.75531	4.75531	4.75531	14.26594	4.75531	14.26594	4.75531	14.26594	14.26594	14.26594	14.26594	14.26594	4.75531	4.75531	14.26594
9025024		0	0	0	0	0	0	0	0	0	0	0	0	0	0	0	0	0	0	0	0	0	0	0	0	0	0	0	0	0	0	0	0	0	0	0	0	0	0	0	0	0	0	0	0	0	0	0	0
9025024	-1.3991	10.62952	5.31476	5.31476	5.31476	5.31476	15.94428	15.94428	5.31476	15.94428	15.94428	5.31476	5.31476	15.94428	15.94428	15.94428	15.94428	5.31476	15.94428	5.31476	15.94428	5.31476	15.94428	15.94428	15.94428	15.94428	5.31476	5.31476	15.94428	5.31476	5.31476	15.94428	15.94428	5.31476	5.31476	5.31476	5.31476	15.94428	5.31476	15.94428	5.31476	15.94428	15.94428	15.94428	15.94428	15.94428	5.31476	5.31476	15.94428
9025024	-1.3991	10.62952	5.31476	5.31476	5.31476	5.31476	15.94428	15.94428	5.31476	15.94428	15.94428	5.31476	5.31476	15.94428	15.94428	15.94428	15.94428	5.31476	15.94428	5.31476	15.94428	5.31476	15.94428	15.94428	15.94428	15.94428	5.31476	5.31476	15.94428	5.31476	5.31476	15.94428	15.94428	5.31476	5.31476	5.31476	5.31476	15.94428	5.31476	15.94428	5.31476	15.94428	15.94428	15.94428	15.94428	15.94428	5.31476	5.31476	15.94428
9025024		9.510630000000001	4.75531	4.75531	4.75531	4.75531	14.26594	14.26594	4.75531	14.26594	14.26594	4.75531	4.75531	14.26594	14.26594	14.26594	14.26594	4.75531	14.26594	4.75531	14.26594	4.75531	14.26594	14.26594	14.26594	14.26594	4.75531	4.75531	14.26594	4.75531	4.75531	14.26594	14.26594	4.75531	4.75531	4.75531	4.75531	14.26594	4.75531	14.26594	4.75531	14.26594	14.26594	14.26594	14.26594	14.26594	4.75531	4.75531	14.26594
9025024	-.1122	10.62952	5.31476	5.31476	5.31476	5.31476	15.94428	15.94428	5.31476	15.94428	15.94428	5.31476	5.31476	15.94428	15.94428	15.94428	15.94428	5.31476	15.94428	5.31476	15.94428	5.31476	15.94428	15.94428	15.94428	15.94428	5.31476	5.31476	15.94428	5.31476	5.31476	15.94428	15.94428	5.31476	5.31476	5.31476	5.31476	15.94428	5.31476	15.94428	5.31476	15.94428	15.94428	15.94428	15.94428	15.94428	5.31476	5.31476	15.94428
9025024		9.510630000000001	4.75531	4.75531	4.75531	4.75531	14.26594	14.26594	4.75531	14.26594	14.26594	4.75531	4.75531	14.26594	14.26594	14.26594	14.26594	4.75531	14.26594	4.75531	14.26594	4.75531	14.26594	14.26594	14.26594	14.26594	4.75531	4.75531	14.26594	4.75531	4.75531	14.26594	14.26594	4.75531	4.75531	4.75531	4.75531	14.26594	4.75531	14.26594	4.75531	14.26594	14.26594	14.26594	14.26594	14.26594	4.75531	4.75531	14.26594
9025024	-1.012	10.62952	5.31476	5.31476	5.31476	5.31476	15.94428	15.94428	5.31476	15.94428	15.94428	5.31476	5.31476	15.94428	15.94428	15.94428	15.94428	5.31476	15.94428	5.31476	15.94428	5.31476	15.94428	15.94428	15.94428	15.94428	5.31476	5.31476	15.94428	5.31476	5.31476	15.94428	15.94428	5.31476	5.31476	5.31476	5.31476	15.94428	5.31476	15.94428	5.31476	15.94428	15.94428	15.94428	15.94428	15.94428	5.31476	5.31476	15.94428
9025024		0	0	0	0	0	0	0	0	0	0	0	0	0	0	0	0	0	0	0	0	0	0	0	0	0	0	0	0	0	0	0	0	0	0	0	0	0	0	0	0	0	0	0	0	0	0	0	0
9025024		0	0	0	0	0	0	0	0	0	0	0	0	0	0	0	0	0	0	0	0	0	0	0	0	0	0	0	0	0	0	0	0	0	0	0	0	0	0	0	0	0	0	0	0	0	0	0	0
9025024	1.0274	10.71392	5.08604	5.08604	5.08604	5.08604	16.74882	16.74882	5.08604	16.74882	16.74882	5.08604	5.08604	16.74882	16.74882	16.74882	16.74882	5.08604	16.74882	5.08604	16.74882	5.08604	16.74882	16.74882	16.74882	16.74882	5.08604	5.08604	16.74882	5.08604	5.08604	16.74882	16.74882	5.08604	5.08604	5.08604	5.08604	16.74882	5.08604	16.74882	5.08604	16.74882	16.74882	16.74882	16.74882	16.74882	5.08604	5.08604	16.74882
9025024	-.0111	10.71392	5.08604	5.08604	5.08604	5.08604	16.74882	16.74882	5.08604	16.74882	16.74882	5.08604	5.08604	16.74882	16.74882	16.74882	16.74882	5.08604	16.74882	5.08604	16.74882	5.08604	16.74882	16.74882	16.74882	16.74882	5.08604	5.08604	16.74882	5.08604	5.08604	16.74882	16.74882	5.08604	5.08604	5.08604	5.08604	16.74882	5.08604	16.74882	5.08604	16.74882	16.74882	16.74882	16.74882	16.74882	5.08604	5.08604	16.74882
9025024		9.510630000000001	4.75531	4.75531	4.75531	4.75531	14.26594	14.26594	4.75531	14.26594	14.26594	4.75531	4.75531	14.26594	14.26594	14.26594	14.26594	4.75531	14.26594	4.75531	14.26594	4.75531	14.26594	14.26594	14.26594	14.26594	4.75531	4.75531	14.26594	4.75531	4.75531	14.26594	14.26594	4.75531	4.75531	4.75531	4.75531	14.26594	4.75531	14.26594	4.75531	14.26594	14.26594	14.26594	14.26594	14.26594	4.75531	4.75531	14.26594
9025024		0	0	0	0	0	0	0	0	0	0	0	0	0	0	0	0	0	0	0	0	0	0	0	0	0	0	0	0	0	0	0	0	0	0	0	0	0	0	0	0	0	0	0	0	0	0	0	0
[truncated: 15,506 more rows]
[truncated: 98 more columns]
