# Supplementary material for: The importance of test order in external and standardized test results: The case of PISA 2018
Source: PLoS One. 2024 Sep 9;19(9):e0309980. doi: 10.1371/journal.pone.0309980 (PMC11383243; doi:10.1371/journal.pone.0309980)
Supplement: S2 Data — (CSV) [file pone.0309980.s003.csv]

-47	Turkey	2015
-43	Tunisia	2015
-40	Kazakhstan	2018
-32	Thailand	2015
-26	Taiwan	2015
-26	Indonesia	2018
-24	Japan	2003
-23	Argentina	2018
-22	Spain	2018
-22	Japan	2015
-22	México	2003
-21
-21
-21
-21
-20
-20
-20
-19
-19
-18
-18
-18
-17
-17
-17
-16
-16
-16
-16
-16
-16
-15
-15
-15
-14
-14
-14
-14
-13
-12
-12
-12
-12
-12
-12
-12
-12
-12
-12
-11
-11
-11
-11
-11
-11
-10
-10
-10
-10
-10
-10
-10
-10
-10
-9
-9
-9
-9
-9
-9
-9
-8
-8
-8
-8
-8
-8
-8
-8
-8
-7
-7
-7
-7
-7
-7
-7
-7
-7
-6
-6
-6
-6
-6
-6
-6
-6
-6
-6
-6
-6
-6
-6
-6
-6
-6
-6
-5
-5
-5
-5
-5
-5
-5
-5
-4
-4
-3
-3
-3
-3
-3
-3
-3
-3
-3
-3
-3
-3
-3
-3
-3
-2
-2
-2
-2
-2
-2
-2
-2
-1
-1
-1
-1
-1
-1
-1
-1
-1
-1
-1
-1
-1
-1
-1
-1
-1
0
0
0
0
0
0
0
0
0
0
0
0
1
1
1
1
1
1
1
1
2
2
2
2
2
2
2
2
3
3
3
3
3
3
4
4
4
4
4
4
4
4
4
5
5
5
5
5
5
5
5
5
6
6
6
6
6
6
6
6
6
7
7
7
7
7
8
8
8
8
8
8
9
9
9
9
9
9
9
9
10
10
11
11
11
11
11
11
11
11
12
12
12
13
14
14
14
14
14
14
15
15
15
16
16
16
16
16
16
16
17
17
17
17
18
18
18
18
18
19
19
19
20
20
20
20
22
22
22
22
23
24	Tunisia	2009
24	Slovenia	2015
26	Uruguay	2015
26	Hong Kong	2006
27
27
28
28
28
33	Malaysia	2015
33	Latvia	2003
34	Kazakhstan	2015
35	Israel	2009
38	Luxembourg	2003
38	Turkey	2018
42	Liechtenstein	2003
46	Argentina CABA	2015
60	Qatar	2009
61	China B-S-J-G	2018
